# Supplementary material for: Behavioral Nudging With Generative AI for Content Development in SMS Health Care Interventions: Case Study
Source: JMIR AI. 2024 Oct 15;3:e52974. doi: 10.2196/52974 (PMC11522651; doi:10.2196/52974)
Supplement: Multimedia Appendix 1 [file ai_v3i1e52974_app1.zip]

Archive with 36 entries (32 files):
- Multimedia Appendix 1/
- __MACOSX/._Multimedia Appendix 1
- Multimedia Appendix 1/message_analysis.ipynb
- __MACOSX/Multimedia Appendix 1/._message_analysis.ipynb
- Multimedia Appendix 1/.DS_Store
- __MACOSX/Multimedia Appendix 1/._.DS_Store
- Multimedia Appendix 1/message_generation.ipynb
- __MACOSX/Multimedia Appendix 1/._message_generation.ipynb
- Multimedia Appendix 1/figures/
- __MACOSX/Multimedia Appendix 1/._figures
- Multimedia Appendix 1/.ipynb_checkpoints/
- __MACOSX/Multimedia Appendix 1/._.ipynb_checkpoints
- Multimedia Appendix 1/data/
- __MACOSX/Multimedia Appendix 1/._data
- Multimedia Appendix 1/figures/embeddings_cross_heatmap.png
- __MACOSX/Multimedia Appendix 1/figures/._embeddings_cross_heatmap.png
- Multimedia Appendix 1/figures/dataset_size_comparison.png
- __MACOSX/Multimedia Appendix 1/figures/._dataset_size_comparison.png
- Multimedia Appendix 1/.ipynb_checkpoints/message_relevance-checkpoint.ipynb
- __MACOSX/Multimedia Appendix 1/.ipynb_checkpoints/._message_relevance-checkpoint.ipynb
- Multimedia Appendix 1/.ipynb_checkpoints/message_analysis-checkpoint.ipynb
- __MACOSX/Multimedia Appendix 1/.ipynb_checkpoints/._message_analysis-checkpoint.ipynb
- Multimedia Appendix 1/.ipynb_checkpoints/message_generation-checkpoint.ipynb
- __MACOSX/Multimedia Appendix 1/.ipynb_checkpoints/._message_generation-checkpoint.ipynb
- Multimedia Appendix 1/data/.DS_Store
- __MACOSX/Multimedia Appendix 1/data/._.DS_Store
- Multimedia Appendix 1/data/Generated_Messages.csv
- __MACOSX/Multimedia Appendix 1/data/._Generated_Messages.csv
- Multimedia Appendix 1/data/comparison_dataset.csv
- __MACOSX/Multimedia Appendix 1/data/._comparison_dataset.csv
- Multimedia Appendix 1/data/BCT_Database.csv
- __MACOSX/Multimedia Appendix 1/data/._BCT_Database.csv
- Multimedia Appendix 1/data/cross_bcts.csv
- __MACOSX/Multimedia Appendix 1/data/._cross_bcts.csv
- Multimedia Appendix 1/data/shared_bcts_list.csv
- __MACOSX/Multimedia Appendix 1/data/._shared_bcts_list.csv
