# Supplementary material for: Behavioral Nudging With Generative AI for Content Development in SMS Health Care Interventions: Case Study
Source: JMIR AI. 2024 Oct 15;3:e52974. doi: 10.2196/52974 (PMC11522651; doi:10.2196/52974)
Supplement: Multimedia Appendix 1 [file ai_v3i1e52974_app1.zip › Multimedia Appendix 1/message_analysis.ipynb]

# %% [markdown]
# Message Analysis

# %% [code]
import os
import openai
import numpy as np
import pandas as pd
import textstat
import matplotlib.pyplot as plt

openai.api_key = os.environ['OPENAI_API_KEY']
np.set_printoptions(precision=3, suppress=True)
sns.set_theme(style='darkgrid', palette='muted', font_scale=1.)

# %% [code]
pip install textstat

# %% [code]
# read BCT data
bcts = pd.read_csv('./data/BCT_Database.csv', dtype='str')
bcts

# %% [code]
# read generated messages
df = pd.read_csv('./data/Generated_Messages.csv', index_col=0, dtype='str')
messages_list = df['Message'].to_list()
n = len(messages_list)
df

# %% [markdown]
## Message Length

# %% [code]
# compute message lengths
messages_length = [len(message) for message in messages_list]

# plot histogram of message lengths
fig, ax = plt.subplots(figsize=(8,5))
bins = range(60, 300, 20)
plt.hist(messages_length, bins=bins, weights=[1/n]*n)
ax.set_xticks(bins)
ax.set_xlabel('Character count')
ax.set_ylabel('Percentage of messages')

# count messages shorter than 160 characters
print('Success percentage:', sum([length <= 160 for length in messages_length]) / n)

# compute average message length
print('Average length:', sum(messages_length) / n)

print(sum([length <= 160 for length in messages_length]))
print(n)

# %% [markdown]
## Message Complexity

# %% [code]
# compute Flesch-Kincaid grade level
messages_readability = [textstat.flesch_kincaid_grade(message) for message in messages_list]

# plot histogram of message readability
fig, ax = plt.subplots(figsize=(8,5))
bins = range(1, 17, 1)
plt.hist(messages_readability, bins=bins, weights=[1/n]*n)
ax.set_xticks(bins)
ax.set_xlabel('Flesch-Kincaid Grade Level')
ax.set_ylabel('Percentage of messages')

# count messages meeting readbility requirements
print('Success percentage:', sum([grade < 9 for grade in messages_readability]) / n)

# compute average message grade level
print('Average grade:', sum(messages_readability) / n)

print(sum([grade < 9 for grade in messages_readability]))
print(n)

# %% [markdown]
#### Setting adjustment: removing word "medication"

# %% [code]
# remove word
words = ['medication']
messages_simplified = []
for message in messages_list:
    for word in words:
        message = message.replace(word, '')
        message = message.replace(word.capitalize(), '')
    messages_simplified.append(message)

# compute Flesch-Kincaid grade level
messages_readability = [textstat.flesch_kincaid_grade(message) for message in messages_simplified]

# plot histogram of message readability
fig, ax = plt.subplots(figsize=(8,5))
bins = range(1, 17, 1)
plt.hist(messages_readability, bins=bins, weights=[1/n]*n)
ax.set_xticks(bins)
ax.set_xlabel('Flesch-Kincaid Grade Level')
ax.set_ylabel('Percentage of messages')

# count messages meeting readbility requirements
print('Success percentage:', sum([grade < 9 for grade in messages_readability]) / n)

# compute average message grade level
print('Average grade:', sum(messages_readability) / n)

print(sum([grade < 9 for grade in messages_readability]))
print(n)

# %% [markdown]
## Load control data

# %% [code]
dg = pd.read_csv('./data/comparison_dataset.csv', index_col=0, dtype='str')
dg

# %% [code]
# combine bcts from df and dg
all_bcts = sorted(set(df.No.tolist() + dg.No.tolist()), key=float)
print(all_bcts)

# %% [code]
# define bct colors for visualization
sns.set_theme(style='darkgrid', palette=sns.color_palette('hls', n_colors=60), font_scale=1.)
bct_colors = {}
for ind, bct in enumerate(all_bcts):
    bct_colors[bct] = sns.color_palette()[ind]

# %% [markdown]
## Compute Embeddings via ADA

# %% [code]
def get_embedding_ada(text):
    """Compute ada-embedding for a given text string"""
    result = openai.Embedding.create(input=text, model='text-embedding-ada-002')
    return np.array(result.data[0].embedding)

# %% [code]
df['Embedding_ada'] = df['Message'].apply(get_embedding_ada)
df

# %% [code]
dg['Embedding_ada'] = dg['Message'].apply(get_embedding_ada)
dg

# %% [markdown]
## Compute Embeddings via BERT

# %% [code]
from transformers import logging, BertTokenizer, BertModel

class BertEmbedding:
    '''Get semantic embedding from pretrained BERT'''

    def __init__(self):
        '''Configure BERT model'''
        self.tokenizer = BertTokenizer.from_pretrained('bert-base-uncased')
        self.model = BertModel.from_pretrained('bert-base-uncased')

    def embed_text(self, text):
        '''Compute BERT embedding for a given text'''
        inputs = self.tokenizer(text, return_tensors='pt')
        outputs = self.model(**inputs).last_hidden_state.squeeze().detach().numpy()[0]
        return outputs

    def encode_ci(self, CI, col='Message'):
        '''Encode content items by their semantic features extracted by BERT'''
        CI['Embedding_bert'] = [self.embed_text(ci) for ci in CI[col]]


bert = BertEmbedding()

# %% [code]
bert.encode_ci(df)
df

# %% [code]
bert.encode_ci(dg)
dg

# %% [markdown]
## PCA Plot of BERT Embeddings

# %% [code]
# create figure
fig, ax = plt.subplots(1, 2, figsize=(20,5))

# plot PCA of BERT embeddings for df
df_embeddings = df['Embedding_bert'].tolist()
df_pca = PCA(n_components=2).fit_transform(df_embeddings)
for ind, bct in enumerate(df['No']):
    ax[0].scatter(df_pca[ind,0], df_pca[ind,1], s=50, color=bct_colors[bct])

# plot PCA of BERT embeddings of dg
dg_embeddings = dg['Embedding_bert'].tolist()
dg_pca = PCA(n_components=2).fit_transform(dg_embeddings)
for ind, bct in enumerate(dg['No']):
    ax[1].scatter(dg_pca[ind,0], dg_pca[ind,1], s=150, color=bct_colors[bct], marker='*')

# add BCT legend
ax_legend = fig.add_axes([.5, 1.15, .0, .0])
for bct, color in bct_colors.items():
    ax_legend.scatter(0, 0, s=100, color=color, label=bct)
ax_legend.legend(loc='upper center', bbox_to_anchor=(.5, 1.), fancybox=True, shadow=True, ncol=14)
ax_legend.axis('off')
plt.show()

# %% [markdown]
## TSNE Plot of ADA Embeddings

# %% [code]
# create figure
fig, ax = plt.subplots(1, 2, figsize=(20,5))

# plot TSNE of ADA embeddings for df
df_embeddings = np.array(df['Embedding_ada'].tolist())
df_tsne = TSNE(n_components=2, random_state=2023).fit_transform(df_embeddings)
for ind, bct in enumerate(df['No']):
    ax[0].scatter(df_tsne[ind,0], df_tsne[ind,1], s=50, color=bct_colors[bct])

# plot TSNE of ADA embeddings for dg
dg_embeddings = np.array(dg['Embedding_ada'].tolist())
dg_tsne = TSNE(n_components=2, random_state=2023).fit_transform(dg_embeddings)
for ind, bct in enumerate(dg['No']):
    ax[1].scatter(dg_tsne[ind,0], dg_tsne[ind,1], s=150, color=bct_colors[bct], marker='*')

# add BCT legend
ax_legend = fig.add_axes([.5, 1.15, .0, .0])
for bct, color in bct_colors.items():
    ax_legend.scatter(0, 0, s=100, color=color, label=bct)
ax_legend.legend(loc='upper center', bbox_to_anchor=(.5, 1.), fancybox=True, shadow=True, ncol=14)
ax_legend.axis('off')
plt.show()

# %% [markdown]
## Dataset Cross-Comparison

# %% [code]
# get list of BCTs in both datasets
bct_intersection = sorted(list(set(df.No.tolist()) & set(dg.No.tolist())), key=float)
print(bct_intersection)

# %% [code]
# select messages in df corresponding to bct_intersection
ddf = df[df.No.isin(bct_intersection)]
ddf

# %% [code]
# select messages in dg corresponding to bct_intersection
ddg = dg[dg.No.isin(bct_intersection)]
ddg

# %% [code]
# create dataframe of BCTs in both datasets
cross_bcts = []
for i, bct_no in enumerate(bct_intersection):
    bct = bcts.loc[i]
    cross_bcts.append([bct_no, bct['Label'], ddg['No'].value_counts()[bct_no]])
cross_bcts = pd.DataFrame(cross_bcts, columns=['BCT No', 'BCT Label', 'Messages'])
cross_bcts.to_csv('./data/cross_bcts.csv')
cross_bcts

# %% [code]
# compute cross-BCT relevance
def center_embeddings(df):
    """Offset embeddings by their average."""
    emb_center = df['Embedding_ada'].mean()
    df['Embedding_centered'] = df['Embedding_ada'].apply(lambda emb: emb - emb_center)

# center dataframes
center_embeddings(ddf)
center_embeddings(ddg)

# average by BCT
dfc = ddf.groupby('No').mean()
dgc = ddg.groupby('No').mean()

# compute embedding relevance
num_bcts = len(bct_intersection)
rel = np.zeros((num_bcts, num_bcts))
for i in range(num_bcts):
    for j in range(num_bcts):
        x = dfc['Embedding_centered'][i]
        y = dgc['Embedding_centered'][j]
        rel[i][j] = np.dot(x, y)

# plot embedding relevance
fig, ax = plt.subplots(figsize=(6,6))
ax.imshow(rel, cmap='Blues', vmin=0, vmax=.04)
ax.grid(None)

# compute top-k accuracy
print(f'top-5 accuracy:  {top_k_accuracy_score(np.arange(num_bcts), rel, k=5, normalize=True)}')
print(f'top-10 accuracy: {top_k_accuracy_score(np.arange(num_bcts), rel, k=10, normalize=True)}')

# %% [code]
# match dataset size
for bct, num in ddg['No'].value_counts().to_dict().items():
    ddf.drop(ddf[ddf['No'] == bct][num:].index, inplace=True)
ddf

# %% [markdown]
## Plot Cross-Comparison Embeddings

# %% [code]
# create figure
fig, ax = plt.subplots(1, 2, figsize=(20,5))
message_embeddings = np.array(ddf['Embedding_centered'].tolist() + ddg['Embedding_centered'].tolist())

# plot PCA of ADA embeddings for ddf and ddg
emb_pca = PCA(n_components=2).fit_transform(message_embeddings)
ddf_pca, ddg_pca = np.split(emb_pca, [len(ddf)])
for ind, bct in enumerate(ddf['No']):
    ax[0].scatter(ddf_pca[ind,0], ddf_pca[ind,1], s=50, color=bct_colors[bct])
for ind, bct in enumerate(ddg['No']):
    ax[0].scatter(ddg_pca[ind,0], ddg_pca[ind,1], s=150, color=bct_colors[bct], marker='*')

# plot TSNE of ADA embeddings for ddf and ddg
emb_tsne = TSNE(n_components=2, random_state=2023).fit_transform(message_embeddings)
ddf_tsne, ddg_tsne = np.split(emb_tsne, [len(ddf)])
for ind, bct in enumerate(ddf['No']):
    ax[1].scatter(ddf_tsne[ind,0], ddf_tsne[ind,1], s=50, color=bct_colors[bct])
for ind, bct in enumerate(ddg['No']):
    ax[1].scatter(ddg_tsne[ind,0], ddg_tsne[ind,1], s=150, color=bct_colors[bct], marker='*')

# add BCT legend
ax_legend = fig.add_axes([.5, 1.05, .0, .0])
for bct in bct_intersection:
    ax_legend.scatter(0, 0, s=100, color=bct_colors[bct], label=bct)
ax_legend.legend(loc='upper center', bbox_to_anchor=(.5, 1.), fancybox=True, shadow=True, ncol=16)
ax_legend.axis('off')
plt.show()
