# Supplementary material for: Behavioral Nudging With Generative AI for Content Development in SMS Health Care Interventions: Case Study
Source: JMIR AI. 2024 Oct 15;3:e52974. doi: 10.2196/52974 (PMC11522651; doi:10.2196/52974)
Supplement: Multimedia Appendix 1 [file ai_v3i1e52974_app1.zip › Multimedia Appendix 1/message_generation.ipynb]

# %% [markdown]
# Message Generation

# %% [code]
import os
import openai
import pandas as pd
import time
import re

openai.api_key = os.environ['OPENAI_API_KEY']

def get_response(systemcontent, usercontent):
    
    # get completion from GPT
    result = openai.ChatCompletion.create(
        messages=[
            {'role': 'system', 'content': systemcontent},
            {'role': 'user', 'content': usercontent},
        ],
        model='gpt-3.5-turbo-0301',
        temperature=0)
    
    # extract response message
    response = result.choices[0].message.content

    # save token count
    tokens = {'Prompt': result.usage.prompt_tokens,
              'Completion': result.usage.completion_tokens,
              'Total': result.usage.total_tokens}
    
    return response, tokens

# %% [code]
# read BCT data
bcts = pd.read_csv('./data/BCT_Database.csv', dtype='str')
bcts

# %% [code]
# construct user prompt
def construct_user_prompt(bct):
    """Construct user prompt from a given BCT"""
    bct_label = f'{bct["Label"]}'
    bct_definition = f'BCT: {bct["Label"]} = {bct["Definition"][:-1].lower()}\n'
    bct_examples = f'For example, {bct["Examples"].lower()}\n'
    bct_theoretical_constructs = '' if pd.isna(bct["Theoretical Constructs"])\
        else f'\nTheoretical Constructs: {bct["Theoretical Constructs"]}\n'
    bct_behavioral_strategies = '' if pd.isna(bct["Behavioral Strategies"])\
        else f'\nBehavioral Strategies: {bct["Behavioral Strategies"]}\n'

    # assemble user prompt
    user_content = bct_definition + bct_examples\
                 + bct_theoretical_constructs + bct_behavioral_strategies + '\n'\
                 + bct_label + ' is critical to each creative, chatty message.'

    return user_content

# %% [code]
# construct system prompt
def construct_system_prompt(bct):
    systemcontent = f'''You are a Diabetes Specialist encouraging medication \
    adherence in people with type 2 diabetes via brief messages. \
    Your messages are informed by different Behavior Change Techniques (BCTs). \
    I am a Behavioral Scientist who will describe the BCT you should use to frame your \
    messages encouraging medication adherence.
    
    Messages should be friendly and positive, but also professional, super short, and to-the-point. \
    You are limited on space. \
    Messages should be written at the reading level of an eighth grader. \
    Word choice should be short and simple so everyone can understand. \
    Every message must be entirely unique from all others in both language and structure.
    
    The BCT I will provide is {bct["Label"]}. It is the most important thing, and it is very nuanced. \
    Messages must intelligently use {bct["Label"]} to encourage medication adherence. \
    All messages must prioritize {bct["Label"]} over everything else. \
    DO NOT write any part of the user message verbatim -- the BCT, theoretical constructs, \
    and behavioral strategies are a secret.
    
    Task: You will use these sets of rules to construct 25 diverse messages that use \
    {bct["Label"]} to increase medication adherence for recipients with type 2 diabetes.'''
    
    return systemcontent

# %% [code]
# save all messages
bct_message_list = []
total_tokens = {'Prompt': 0, 'Completion': 0, 'Total': 0}
for i in range(len(bcts)):
    usercontent = construct_user_prompt(bcts.loc[i])
    systemcontent = construct_system_prompt(bcts.loc[i])
    response, tokens = get_response(systemcontent, usercontent)

    # parse the response
    response_list = re.split('\n+', response)
    for message in response_list:
        message = message.lstrip('0123456789. ').strip('\'\"')
        bct_message_list.append((bcts.loc[i].No, bcts.loc[i].Label, message))

    # update token count
    total_tokens['Prompt'] += tokens['Prompt']
    total_tokens['Completion'] += tokens['Completion']
    total_tokens['Total'] += tokens['Total']

    print(f'{bcts.loc[i].No} {bcts.loc[i].Label}\n\n{response}\n\n=================\n')
    time.sleep(5)
    
df = pd.DataFrame(bct_message_list, columns=['No', 'Label', 'Message'])
df.to_csv('./data/Generated_Messages.csv')
df

# %% [code]
# display token count
total_tokens
