# Supplementary material for: Behavioral Nudging With Generative AI for Content Development in SMS Health Care Interventions: Case Study
Source: JMIR AI. 2024 Oct 15;3:e52974. doi: 10.2196/52974 (PMC11522651; doi:10.2196/52974)
Supplement: Multimedia Appendix 1 [file ai_v3i1e52974_app1.zip › Multimedia Appendix 1/data/Generated_Messages.csv]

	No	Label	Message
0	1.2	Problem solving	Feeling overwhelmed by your medication regimen? Let's work together to simplify it and make it more manageable.
1	1.2	Problem solving	Are you experiencing any side effects from your medication? Let's problem solve and find ways to cope with them.
2	1.2	Problem solving	Let's identify any barriers preventing you from taking your medication as prescribed and develop strategies to overcome them.
3	1.2	Problem solving	Having trouble remembering to take your medication? Let's problem solve and find ways to make it a habit.
4	1.2	Problem solving	Are you concerned about the cost of your medication? Let's problem solve and explore options for financial assistance.
5	1.2	Problem solving	Let's work together to create a medication schedule that fits your lifestyle and routine.
6	1.2	Problem solving	Feeling unsure about adjusting your medication dose or frequency? Let's problem solve and find the right balance for you.
7	1.2	Problem solving	Let's identify any medication-related concerns you may have and address them together.
8	1.2	Problem solving	Are you struggling to incorporate your medication into your daily routine? Let's problem solve and find ways to make it easier.
9	1.2	Problem solving	Let's work together to develop a plan for managing your medication while traveling or on-the-go.
10	1.2	Problem solving	Feeling overwhelmed by the number of medications you're taking? Let's problem solve and find ways to simplify your regimen.
11	1.2	Problem solving	Let's identify any perceived barriers to medication adherence and develop strategies to overcome them.
12	1.2	Problem solving	Are you experiencing any difficulties with medication storage or organization? Let's problem solve and find solutions.
13	1.2	Problem solving	Let's work together to create a medication plan that fits your unique needs and preferences.
14	1.2	Problem solving	Feeling anxious about taking your medication? Let's problem solve and find ways to manage your anxiety.
15	1.2	Problem solving	Let's identify any medication-related side effects that are impacting your quality of life and develop strategies to cope with them.
16	1.2	Problem solving	Are you struggling to afford your medication? Let's problem solve and explore options for cost savings.
17	1.2	Problem solving	Let's work together to create a medication schedule that works for your busy lifestyle.
18	1.2	Problem solving	Feeling unsure about the effectiveness of your medication? Let's problem solve and explore alternative options.
19	1.2	Problem solving	Let's identify any medication-related concerns you may have and address them together.
20	1.2	Problem solving	Are you experiencing any difficulties with medication administration? Let's problem solve and find solutions.
21	1.2	Problem solving	Let's work together to develop a plan for managing your medication during times of stress or illness.
22	1.2	Problem solving	Feeling overwhelmed by the amount of information about your medication? Let's problem solve and find ways to simplify it.
23	1.2	Problem solving	Let's identify any perceived barriers to medication adherence and develop strategies to overcome them.
24	1.2	Problem solving	Are you struggling to remember to refill your medication? Let's problem solve and find ways to stay on top of it.
25	1.4	Action planning	Set a reminder on your phone to take your medication every day at the same time. This will help you remember to take it consistently.
26	1.4	Action planning	Think about the best time of day for you to take your medication and plan to take it at that time every day.
27	1.4	Action planning	Create a checklist of all the medications you need to take and when to take them. This will help you stay organized and on track.
28	1.4	Action planning	Plan to take your medication with a meal or snack to help prevent any stomach upset.
29	1.4	Action planning	Make a plan to refill your medication before you run out. This will ensure you always have it on hand.
30	1.4	Action planning	Think about the potential barriers to taking your medication and create a plan to overcome them.
31	1.4	Action planning	Set a goal to take your medication every day for a week and track your progress. This will help you build a habit.
32	1.4	Action planning	Plan to take your medication at the same time as another daily activity, such as brushing your teeth.
33	1.4	Action planning	Create a plan to take your medication even when you're away from home, such as packing it in a travel pill container.
34	1.4	Action planning	Think about the benefits of taking your medication and use that as motivation to stick to your plan.
35	1.4	Action planning	Plan to take your medication at a specific location, such as your bedside table, to help you remember to take it.
36	1.4	Action planning	Create a plan to take your medication even when you're feeling unwell. This will help you stay on track with your treatment.
37	1.4	Action planning	Set a goal to take your medication consistently for a month and reward yourself for your progress.
38	1.4	Action planning	Plan to take your medication at the same time as another daily routine, such as watching your favorite TV show.
39	1.4	Action planning	Think about the potential side effects of your medication and create a plan to manage them.
40	1.4	Action planning	Create a plan to take your medication even when you're feeling stressed or overwhelmed.
41	1.4	Action planning	Set a reminder on your calendar to refill your medication before it runs out. This will help you stay on top of your treatment.
42	1.4	Action planning	Plan to take your medication at the same time every day, even on weekends or holidays.
43	1.4	Action planning	Think about the potential benefits of taking your medication and create a plan to maximize them.
44	1.4	Action planning	Create a plan to take your medication even when you're traveling or away from home.
45	1.4	Action planning	Set a goal to take your medication consistently for a week and track your progress. This will help you build a habit.
46	1.4	Action planning	Plan to take your medication at the same time as another daily routine, such as making your morning coffee.
47	1.4	Action planning	Think about the potential consequences of not taking your medication and use that as motivation to stick to your plan.
48	1.4	Action planning	Create a plan to take your medication even when you're feeling fatigued or low energy.
49	1.4	Action planning	Set a reminder on your phone to refill your medication before it runs out. This will help you avoid any lapses in treatment.
50	2.3	Self-monitoring of behavior	Keep track of your medication intake every day to ensure you're staying on track with your treatment plan.
51	2.3	Self-monitoring of behavior	Make a habit of checking your blood sugar levels regularly to monitor the effectiveness of your medication.
52	2.3	Self-monitoring of behavior	Keep a log of any symptoms you experience to help your healthcare provider adjust your medication as needed.
53	2.3	Self-monitoring of behavior	Set reminders on your phone to take your medication at the same time every day to establish a routine.
54	2.3	Self-monitoring of behavior	Use a medication tracker app to monitor your medication intake and set reminders for refills.
55	2.3	Self-monitoring of behavior	Keep a journal of your daily activities and medication intake to identify any patterns or triggers that may affect your blood sugar levels.
56	2.3	Self-monitoring of behavior	Use a pill organizer to keep track of your medication and ensure you don't miss a dose.
57	2.3	Self-monitoring of behavior	Keep a record of your blood sugar levels before and after meals to see how your medication is affecting your glucose levels.
58	2.3	Self-monitoring of behavior	Use a glucose meter with a memory function to track your blood sugar levels over time.
59	2.3	Self-monitoring of behavior	Keep a list of any side effects you experience from your medication to discuss with your healthcare provider.
60	2.3	Self-monitoring of behavior	Use a medication adherence chart to track your progress and celebrate your successes.
61	2.3	Self-monitoring of behavior	Keep a photo diary of your meals to help you make healthier choices and monitor the impact on your blood sugar levels.
62	2.3	Self-monitoring of behavior	Use a medication reminder service to receive text or email reminders to take your medication.
63	2.3	Self-monitoring of behavior	Keep a log of your physical activity to see how it affects your blood sugar levels and medication needs.
64	2.3	Self-monitoring of behavior	Use a medication journal to record any changes in your medication regimen and how they affect your blood sugar levels.
65	2.3	Self-monitoring of behavior	Keep a record of your medication side effects and discuss them with your healthcare provider to find alternative options.
66	2.3	Self-monitoring of behavior	Use a medication adherence app to track your progress and receive motivational messages.
67	2.3	Self-monitoring of behavior	Keep a log of your medication intake and blood sugar levels to share with your healthcare provider during appointments.
68	2.3	Self-monitoring of behavior	Use a medication tracker sheet to monitor your medication intake and identify any missed doses.
69	2.3	Self-monitoring of behavior	Keep a record of your medication refills to ensure you don't run out of medication.
70	2.3	Self-monitoring of behavior	Use a medication adherence calendar to track your progress and celebrate your achievements.
71	2.3	Self-monitoring of behavior	Keep a log of your medication intake and any changes in your blood sugar levels to identify any trends or patterns.
72	2.3	Self-monitoring of behavior	Use a medication reminder watch to ensure you never miss a dose.
73	2.3	Self-monitoring of behavior	Keep a record of your medication intake and any changes in your symptoms to discuss with your healthcare provider.
74	2.3	Self-monitoring of behavior	Use a medication adherence journal to track your progress and reflect on your successes.
75	2.4	Self-monitoring of outcome(s) of behavior	Keep track of your blood sugar levels every day to see how your medication is working for you.
76	2.4	Self-monitoring of outcome(s) of behavior	By monitoring your blood sugar levels, you can see the positive impact your medication is having on your health.
77	2.4	Self-monitoring of outcome(s) of behavior	Make a habit of recording your blood sugar levels to stay on top of your medication regimen.
78	2.4	Self-monitoring of outcome(s) of behavior	Keep a log of your blood sugar levels to help you stay motivated to take your medication as prescribed.
79	2.4	Self-monitoring of outcome(s) of behavior	By tracking your blood sugar levels, you can see how your medication is helping you manage your diabetes.
80	2.4	Self-monitoring of outcome(s) of behavior	Keep a record of your blood sugar levels to help you stay accountable to your medication regimen.
81	2.4	Self-monitoring of outcome(s) of behavior	Monitoring your blood sugar levels can help you identify any issues with your medication and make necessary adjustments.
82	2.4	Self-monitoring of outcome(s) of behavior	By keeping track of your blood sugar levels, you can see the progress you're making with your medication.
83	2.4	Self-monitoring of outcome(s) of behavior	Make it a daily habit to monitor your blood sugar levels and take your medication as prescribed.
84	2.4	Self-monitoring of outcome(s) of behavior	By monitoring your blood sugar levels, you can take control of your diabetes and improve your health.
85	2.4	Self-monitoring of outcome(s) of behavior	Keep a journal of your blood sugar levels to help you stay motivated to take your medication as directed.
86	2.4	Self-monitoring of outcome(s) of behavior	By tracking your blood sugar levels, you can see the positive impact your medication is having on your body.
87	2.4	Self-monitoring of outcome(s) of behavior	Make a commitment to monitor your blood sugar levels every day to stay on top of your medication regimen.
88	2.4	Self-monitoring of outcome(s) of behavior	By monitoring your blood sugar levels, you can identify any patterns or trends that may require a medication adjustment.
89	2.4	Self-monitoring of outcome(s) of behavior	Keep a log of your blood sugar levels to help you stay on track with your medication regimen.
90	2.4	Self-monitoring of outcome(s) of behavior	By tracking your blood sugar levels, you can see the progress you're making with your medication and diabetes management.
91	2.4	Self-monitoring of outcome(s) of behavior	Make self-monitoring a part of your daily routine to help you stay accountable to your medication regimen.
92	2.4	Self-monitoring of outcome(s) of behavior	By monitoring your blood sugar levels, you can make informed decisions about your medication and diabetes management.
93	2.4	Self-monitoring of outcome(s) of behavior	Keep a record of your blood sugar levels to help you stay motivated and committed to your medication regimen.
94	2.4	Self-monitoring of outcome(s) of behavior	By tracking your blood sugar levels, you can see the positive impact your medication is having on your overall health.
95	2.4	Self-monitoring of outcome(s) of behavior	Make it a priority to monitor your blood sugar levels every day to stay on top of your medication regimen.
96	2.4	Self-monitoring of outcome(s) of behavior	By monitoring your blood sugar levels, you can identify any potential issues with your medication and make necessary adjustments.
97	2.4	Self-monitoring of outcome(s) of behavior	Keep a journal of your blood sugar levels to help you stay focused on your medication and diabetes management.
98	2.4	Self-monitoring of outcome(s) of behavior	By tracking your blood sugar levels, you can see the progress you're making with your medication and overall health.
99	2.4	Self-monitoring of outcome(s) of behavior	Make self-monitoring a part of your daily routine to help you stay in control of your diabetes and medication regimen.
100	2.7	Feedback on outcome(s) of behavior	Great job! By taking your medication as prescribed, you're helping to manage your diabetes and prevent complications.
101	2.7	Feedback on outcome(s) of behavior	Keep up the good work! Taking your medication regularly can help lower your blood sugar levels and reduce your risk of long-term health problems.
102	2.7	Feedback on outcome(s) of behavior	You're doing an amazing job! Remember, taking your medication as directed can help you feel better and stay healthy.
103	2.7	Feedback on outcome(s) of behavior	Congratulations! By sticking to your medication regimen, you're taking control of your diabetes and improving your overall health.
104	2.7	Feedback on outcome(s) of behavior	Way to go! Taking your medication on time and as prescribed can help you avoid complications and live a longer, healthier life.
105	2.7	Feedback on outcome(s) of behavior	Keep it up! By taking your medication regularly, you're helping to manage your diabetes and prevent serious health problems.
106	2.7	Feedback on outcome(s) of behavior	You're doing great! Remember, taking your medication as directed can help you feel better and stay healthy in the long run.
107	2.7	Feedback on outcome(s) of behavior	Awesome job! By following your medication regimen, you're taking an important step towards managing your diabetes and staying healthy.
108	2.7	Feedback on outcome(s) of behavior	Keep going! Taking your medication as prescribed can help you avoid complications and improve your quality of life.
109	2.7	Feedback on outcome(s) of behavior	Well done! By sticking to your medication schedule, you're helping to keep your blood sugar levels under control and prevent complications.
110	2.7	Feedback on outcome(s) of behavior	You're making progress! Remember, taking your medication regularly can help you manage your diabetes and stay healthy.
111	2.7	Feedback on outcome(s) of behavior	Keep it up! By taking your medication as directed, you're taking control of your diabetes and reducing your risk of long-term health problems.
112	2.7	Feedback on outcome(s) of behavior	Great work! Taking your medication on time and as prescribed can help you avoid complications and improve your overall health.
113	2.7	Feedback on outcome(s) of behavior	You're doing an amazing job! Remember, taking your medication regularly can help you feel better and stay healthy in the long run.
114	2.7	Feedback on outcome(s) of behavior	Congratulations! By following your medication regimen, you're taking an important step towards managing your diabetes and preventing complications.
115	2.7	Feedback on outcome(s) of behavior	Keep going! Taking your medication as prescribed can help you avoid serious health problems and improve your quality of life.
116	2.7	Feedback on outcome(s) of behavior	Well done! By sticking to your medication schedule, you're helping to keep your blood sugar levels under control and prevent complications.
117	2.7	Feedback on outcome(s) of behavior	You're making progress! Remember, taking your medication regularly can help you manage your diabetes and stay healthy.
118	2.7	Feedback on outcome(s) of behavior	Keep it up! By taking your medication as directed, you're taking control of your diabetes and reducing your risk of long-term health problems.
119	2.7	Feedback on outcome(s) of behavior	Great job! Taking your medication on time and as prescribed can help you avoid complications and improve your overall health.
120	2.7	Feedback on outcome(s) of behavior	You're doing an amazing job! Remember, taking your medication regularly can help you feel better and stay healthy in the long run.
121	2.7	Feedback on outcome(s) of behavior	Congratulations! By following your medication regimen, you're taking an important step towards managing your diabetes and preventing complications.
122	2.7	Feedback on outcome(s) of behavior	Keep going! Taking your medication as prescribed can help you avoid serious health problems and improve your quality of life.
123	2.7	Feedback on outcome(s) of behavior	Well done! By sticking to your medication schedule, you're helping to keep your blood sugar levels under control and prevent complications.
124	2.7	Feedback on outcome(s) of behavior	You're making progress! Remember, taking your medication regularly can help you manage your diabetes and stay healthy.
125	3.1	Social support (unspecified)	You're not alone in this journey. Reach out to a friend or family member for support when taking your medication.
126	3.1	Social support (unspecified)	Remember, taking your medication is an act of self-care. Treat yourself with kindness and support.
127	3.1	Social support (unspecified)	Have you considered joining a support group for people with type 2 diabetes? It can be a great source of social support.
128	3.1	Social support (unspecified)	Don't let perceived barriers stop you from taking your medication. Reach out to someone for help if you need it.
129	3.1	Social support (unspecified)	You're doing great! Keep up the good work and don't forget to lean on your support system when needed.
130	3.1	Social support (unspecified)	Taking your medication is an important part of managing your diabetes. Let your loved ones know how they can support you.
131	3.1	Social support (unspecified)	It's okay to ask for help. Reach out to someone you trust for support when taking your medication.
132	3.1	Social support (unspecified)	Remember, you're in control of your medication adherence. Use your support system to help you stay on track.
133	3.1	Social support (unspecified)	You're not alone in facing medication-related concerns. Talk to someone you trust about how you're feeling.
134	3.1	Social support (unspecified)	Your social context can have a big impact on your medication adherence. Surround yourself with supportive people.
135	3.1	Social support (unspecified)	Don't let stigma hold you back from taking your medication. Lean on your support system for encouragement.
136	3.1	Social support (unspecified)	You're capable of taking control of your medication adherence. Use your support system to help you succeed.
137	3.1	Social support (unspecified)	Remember, every step towards medication adherence is a step towards better health. Lean on your support system for motivation.
138	3.1	Social support (unspecified)	You're doing great! Keep up the good work and don't forget to celebrate your successes with your support system.
139	3.1	Social support (unspecified)	Have you considered finding a medication buddy? Someone who can help keep you accountable and motivated.
140	3.1	Social support (unspecified)	Don't let perceived lack of control stop you from taking your medication. Reach out to someone for support and guidance.
141	3.1	Social support (unspecified)	You're not alone in facing medication-related challenges. Talk to someone you trust about how they manage their medication.
142	3.1	Social support (unspecified)	Remember, your support system is there to help you succeed. Lean on them for encouragement and motivation.
143	3.1	Social support (unspecified)	Taking your medication is an act of self-love. Treat yourself with kindness and support.
144	3.1	Social support (unspecified)	You're capable of overcoming any medication-related barriers. Use your support system to help you find solutions.
145	3.1	Social support (unspecified)	Don't let social comparison hold you back from taking your medication. Focus on your own progress and lean on your support system for encouragement.
146	3.1	Social support (unspecified)	Remember, medication adherence is a journey. Lean on your support system for guidance and motivation along the way.
147	3.1	Social support (unspecified)	You're not alone in facing medication-related struggles. Reach out to someone for support and understanding.
148	3.1	Social support (unspecified)	Taking your medication is an important part of managing your diabetes. Let your support system know how they can help you stay on track.
149	3.1	Social support (unspecified)	You're capable of achieving your medication adherence goals. Use your support system to help you stay motivated and accountable.
150	3.2	Social support (practical)	Don't forget to take your medication today! Ask a friend or family member to remind you if you need help.
151	3.2	Social support (practical)	Need help remembering to take your medication? Ask a coworker to set a reminder on your phone.
152	3.2	Social support (practical)	Taking your medication can be tough, but you don't have to do it alone. Ask a loved one to help you stay on track.
153	3.2	Social support (practical)	If you're struggling with side effects from your medication, reach out to your healthcare provider or a support group for advice.
154	3.2	Social support (practical)	Don't let perceived barriers stop you from taking your medication. Ask someone you trust for practical help and support.
155	3.2	Social support (practical)	Feeling overwhelmed? Ask a friend or family member to help you organize your medication schedule.
156	3.2	Social support (practical)	Taking your medication is important, but it's okay to ask for help. Reach out to a support group or healthcare provider for guidance.
157	3.2	Social support (practical)	Don't let social stigma prevent you from taking your medication. Ask a trusted friend or family member for practical support.
158	3.2	Social support (practical)	Need help managing your medication? Ask your healthcare provider for resources or reach out to a support group for guidance.
159	3.2	Social support (practical)	Taking your medication can be challenging, but you don't have to do it alone. Ask a friend or family member to be your medication buddy.
160	3.2	Social support (practical)	If you're struggling with medication-related concerns, don't hesitate to reach out to your healthcare provider or a support group for advice.
161	3.2	Social support (practical)	Need help remembering to take your medication on time? Set a reminder on your phone or ask a loved one to help you stay on track.
162	3.2	Social support (practical)	Don't let perceived barriers prevent you from taking your medication. Ask a friend or family member for practical help and support.
163	3.2	Social support (practical)	Taking your medication is an important part of managing your diabetes. Ask a healthcare provider or support group for tips on coping with side effects.
164	3.2	Social support (practical)	Feeling overwhelmed by your medication schedule? Ask a friend or family member to help you create a routine that works for you.
165	3.2	Social support (practical)	Don't let social comparison discourage you from taking your medication. Remember that everyone's journey is different and ask for practical support if needed.
166	3.2	Social support (practical)	Need help managing your medication? Ask a healthcare provider or support group for resources and guidance.
167	3.2	Social support (practical)	Taking your medication can be challenging, but you don't have to do it alone. Reach out to a trusted friend or family member for practical support.
168	3.2	Social support (practical)	If you're struggling with medication-related concerns, don't hesitate to reach out to your healthcare provider or a support group for advice and support.
169	3.2	Social support (practical)	Need help remembering to take your medication? Set a reminder on your phone or ask a loved one to help you stay on track.
170	3.2	Social support (practical)	Don't let perceived barriers prevent you from taking your medication. Ask a friend or family member for practical help and support.
171	3.2	Social support (practical)	Taking your medication is an important part of managing your diabetes. Ask a healthcare provider or support group for tips on coping with side effects.
172	3.2	Social support (practical)	Feeling overwhelmed by your medication schedule? Ask a friend or family member to help you create a routine that works for you.
173	3.2	Social support (practical)	Don't let social comparison discourage you from taking your medication. Remember that everyone's journey is different and ask for practical support if needed.
174	3.2	Social support (practical)	Need help managing your medication? Ask a healthcare provider or support group for resources and guidance.
175	3.3	Social support (emotional)	You're not alone in this journey. Reach out to a friend or family member for emotional support when taking your medication.
176	3.3	Social support (emotional)	Remember, it's okay to feel overwhelmed. Talk to someone you trust about your medication-related concerns.
177	3.3	Social support (emotional)	Don't let negative emotions get in the way of your health. Lean on your support system for encouragement.
178	3.3	Social support (emotional)	Your physician is here to help. Don't hesitate to discuss any medication-related concerns with them.
179	3.3	Social support (emotional)	You're stronger than you think. Believe in yourself and your ability to manage your medication.
180	3.3	Social support (emotional)	It's natural to compare yourself to others, but remember that everyone's journey is different. Focus on your own progress.
181	3.3	Social support (emotional)	Surround yourself with positivity. Seek out friends and family who will uplift and support you in your medication adherence.
182	3.3	Social support (emotional)	Don't let stigma hold you back. Remember that taking medication is a brave and necessary step towards managing your health.
183	3.3	Social support (emotional)	You're doing great! Celebrate your progress and remember to give yourself credit for taking your medication as prescribed.
184	3.3	Social support (emotional)	It's okay to ask for help. Reach out to a support group or counselor for additional emotional support.
185	3.3	Social support (emotional)	Remember why you started. Keeping your health goals in mind can help motivate you to stay on track with your medication.
186	3.3	Social support (emotional)	You're not a burden. Your loved ones want to support you in your medication adherence journey.
187	3.3	Social support (emotional)	Don't let side effects discourage you. Talk to your physician about coping strategies and remember that they are temporary.
188	3.3	Social support (emotional)	You're not alone in experiencing medication-related concerns. Reach out to others who may be going through a similar experience.
189	3.3	Social support (emotional)	Your health is worth it. Remember that taking your medication as prescribed is an important step towards managing your diabetes.
190	3.3	Social support (emotional)	You're capable of managing your medication. Believe in yourself and your ability to stay on track.
191	3.3	Social support (emotional)	Don't be afraid to ask questions. Your physician is there to help you understand your medication and its effects.
192	3.3	Social support (emotional)	You're not defined by your diabetes. Remember to prioritize self-care and emotional support in addition to medication adherence.
193	3.3	Social support (emotional)	You're not weak for needing emotional support. It takes strength to ask for help when you need it.
194	3.3	Social support (emotional)	Remember to take it one day at a time. Celebrate each small victory in your medication adherence journey.
195	3.3	Social support (emotional)	You're not alone in experiencing negative emotions related to medication. Reach out to others for support and coping strategies.
196	3.3	Social support (emotional)	Your support system is here for you. Lean on them for encouragement and accountability in your medication adherence.
197	3.3	Social support (emotional)	Don't let fear hold you back. Remember that taking your medication as prescribed is a brave and necessary step towards managing your health.
198	3.3	Social support (emotional)	You're not a failure for experiencing setbacks in your medication adherence. Remember to be kind to yourself and keep pushing forward.
199	3.3	Social support (emotional)	You're not alone in feeling overwhelmed by medication management. Reach out to your physician or pharmacist for additional support and resources.
200	4.1	Instruction on how to perform behavior	Remember to take your medication at the same time every day to make it a habit.
201	4.1	Instruction on how to perform behavior	Set a reminder on your phone to take your medication on time.
202	4.1	Instruction on how to perform behavior	Take your medication with a glass of water to help it go down smoothly.
203	4.1	Instruction on how to perform behavior	If you forget to take your medication, take it as soon as you remember.
204	4.1	Instruction on how to perform behavior	Keep your medication in a visible place to remind you to take it.
205	4.1	Instruction on how to perform behavior	Use a pill organizer to keep track of your medication schedule.
206	4.1	Instruction on how to perform behavior	Take your medication with food to avoid stomach upset.
207	4.1	Instruction on how to perform behavior	If you experience side effects, talk to your doctor about adjusting your medication.
208	4.1	Instruction on how to perform behavior	Read the medication label carefully to ensure you are taking the correct dosage.
209	4.1	Instruction on how to perform behavior	If you have trouble swallowing pills, ask your doctor about alternative forms of medication.
210	4.1	Instruction on how to perform behavior	Take your medication at the same time as another daily activity, such as brushing your teeth.
211	4.1	Instruction on how to perform behavior	If you have trouble remembering to take your medication, ask a family member or friend to remind you.
212	4.1	Instruction on how to perform behavior	Keep a record of when you take your medication to track your progress.
213	4.1	Instruction on how to perform behavior	If you have concerns about your medication, talk to your doctor or pharmacist.
214	4.1	Instruction on how to perform behavior	Take your medication as prescribed, even if you feel better.
215	4.1	Instruction on how to perform behavior	If you miss a dose, do not double up on your medication. Take the next dose as scheduled.
216	4.1	Instruction on how to perform behavior	If you have trouble opening medication bottles, ask your pharmacist for an easy-open cap.
217	4.1	Instruction on how to perform behavior	If you have trouble remembering which medication to take when, ask your doctor for a medication schedule.
218	4.1	Instruction on how to perform behavior	If you have trouble affording your medication, talk to your doctor or pharmacist about generic options.
219	4.1	Instruction on how to perform behavior	If you have trouble swallowing pills, try crushing them and mixing them with food or liquid.
220	4.1	Instruction on how to perform behavior	If you have trouble remembering to take your medication, set an alarm on your phone.
221	4.1	Instruction on how to perform behavior	If you have trouble opening medication packaging, ask your pharmacist for assistance.
222	4.1	Instruction on how to perform behavior	If you have trouble remembering which medication to take when, ask your doctor for a medication chart.
223	4.1	Instruction on how to perform behavior	If you have trouble affording your medication, ask your doctor about patient assistance programs.
224	4.1	Instruction on how to perform behavior	If you have trouble swallowing pills, ask your doctor about liquid or chewable forms of medication.
225	4.2	Information about antecedents	Did you know that stress can make it harder to remember to take your medication? Keep a note of stressful situations to help you stay on track.
226	4.2	Information about antecedents	If you find it hard to remember to take your medication, try setting an alarm on your phone for the same time every day.
227	4.2	Information about antecedents	Are you struggling to take your medication when you're out and about? Keep a spare dose in your bag or car to make it easier.
228	4.2	Information about antecedents	If you're feeling down, it can be easy to forget to take your medication. Try setting a reminder on your phone to help you stay on track.
229	4.2	Information about antecedents	Did you know that having a support system can make it easier to remember to take your medication? Reach out to friends and family for help.
230	4.2	Information about antecedents	If you're worried about side effects, talk to your doctor. They can help you find a medication that works for you.
231	4.2	Information about antecedents	Are you having trouble remembering to take your medication after meals? Try keeping a note of when you eat to help you remember.
232	4.2	Information about antecedents	If you're feeling overwhelmed, it can be easy to forget to take your medication. Try taking a few deep breaths before you take your medication to help you stay focused.
233	4.2	Information about antecedents	Did you know that keeping your medication in a visible place can help you remember to take it? Try keeping it on your bedside table or kitchen counter.
234	4.2	Information about antecedents	If you're worried about the cost of your medication, talk to your doctor. They may be able to help you find a more affordable option.
235	4.2	Information about antecedents	Are you having trouble remembering to take your medication at the same time every day? Try setting a reminder on your phone to help you stay on track.
236	4.2	Information about antecedents	If you're feeling tired, it can be easy to forget to take your medication. Try taking it at the same time every day to help you stay consistent.
237	4.2	Information about antecedents	Did you know that having a routine can make it easier to remember to take your medication? Try taking it at the same time every day.
238	4.2	Information about antecedents	If you're worried about the taste of your medication, talk to your doctor. They may be able to help you find a more palatable option.
239	4.2	Information about antecedents	Are you having trouble remembering to take your medication when you're away from home? Try keeping a spare dose in your bag or car to make it easier.
240	4.2	Information about antecedents	If you're feeling anxious, it can be easy to forget to take your medication. Try taking a few deep breaths before you take it to help you stay focused.
241	4.2	Information about antecedents	Did you know that having a support system can make it easier to remember to take your medication? Reach out to friends and family for help.
242	4.2	Information about antecedents	If you're worried about the side effects of your medication, talk to your doctor. They can help you find a medication that works for you.
243	4.2	Information about antecedents	Are you having trouble remembering to take your medication before bed? Try setting a reminder on your phone to help you stay on track.
244	4.2	Information about antecedents	If you're feeling overwhelmed, it can be easy to forget to take your medication. Try breaking it down into smaller tasks to make it more manageable.
245	4.2	Information about antecedents	Did you know that keeping your medication in a visible place can help you remember to take it? Try keeping it on your bedside table or kitchen counter.
246	4.2	Information about antecedents	If you're worried about the cost of your medication, talk to your doctor. They may be able to help you find a more affordable option.
247	4.2	Information about antecedents	Are you having trouble remembering to take your medication when you're out and about? Try keeping a spare dose in your bag or car to make it easier.
248	4.2	Information about antecedents	If you're feeling tired, it can be easy to forget to take your medication. Try taking it at the same time every day to help you stay consistent.
249	4.2	Information about antecedents	Did you know that having a routine can make it easier to remember to take your medication? Try taking it at the same time every day.
250	4.3	Re-attribution	Feeling down about taking your medication? Remember, it's not a reflection of your willpower. It's just a part of managing your health.
251	4.3	Re-attribution	Struggling with side effects? It's not your fault. Let's work together to find a solution that works for you.
252	4.3	Re-attribution	Don't let negative emotions get in the way of your health. Remember, taking your medication is a positive step towards managing your diabetes.
253	4.3	Re-attribution	Feeling like you can't control your diabetes? Remember, taking your medication is one thing you can control.
254	4.3	Re-attribution	It's easy to forget to take your medication, but remember, it's not a sign of weakness. Let's work on finding a routine that works for you.
255	4.3	Re-attribution	Don't let fear of side effects stop you from taking your medication. Remember, we can work together to manage any symptoms.
256	4.3	Re-attribution	Feeling like you're not making progress with your diabetes? Remember, taking your medication is a step in the right direction.
257	4.3	Re-attribution	Struggling to remember to take your medication? It's not a personal failing. Let's work on finding reminders that work for you.
258	4.3	Re-attribution	Don't let guilt get in the way of your health. Remember, taking your medication is a positive step towards managing your diabetes.
259	4.3	Re-attribution	Feeling like you're not in control of your diabetes? Remember, taking your medication is one thing you can control.
260	4.3	Re-attribution	Struggling with the side effects of your medication? It's not your fault. Let's work together to find a solution that works for you.
261	4.3	Re-attribution	Don't let negative self-talk stop you from taking your medication. Remember, you're taking control of your health.
262	4.3	Re-attribution	Feeling like you're not making progress with your diabetes? Remember, taking your medication is a crucial part of managing your health.
263	4.3	Re-attribution	Struggling to remember to take your medication? It's not a personal failing. Let's work on finding a routine that works for you.
264	4.3	Re-attribution	Don't let fear of side effects stop you from taking your medication. Remember, we can work together to manage any symptoms.
265	4.3	Re-attribution	Feeling like you're not in control of your diabetes? Remember, taking your medication is one thing you can control.
266	4.3	Re-attribution	Struggling with negative emotions about your diabetes? Remember, taking your medication is a positive step towards managing your health.
267	4.3	Re-attribution	Don't let guilt get in the way of your health. Remember, taking your medication is a crucial part of managing your diabetes.
268	4.3	Re-attribution	Feeling like you're not making progress with your diabetes? Remember, taking your medication is a step in the right direction.
269	4.3	Re-attribution	Struggling to remember to take your medication? It's not a personal failing. Let's work on finding reminders that work for you.
270	4.3	Re-attribution	Don't let negative self-talk stop you from taking your medication. Remember, you're taking control of your health.
271	4.3	Re-attribution	Feeling like you're not in control of your diabetes? Remember, taking your medication is one thing you can control.
272	4.3	Re-attribution	Struggling with side effects? It's not your fault. Let's work together to find a solution that works for you.
273	4.3	Re-attribution	Don't let fear of side effects stop you from taking your medication. Remember, we can work together to manage any symptoms.
274	4.3	Re-attribution	Feeling like you're not making progress with your diabetes? Remember, taking your medication is a crucial part of managing your health.
275	4.4	Behavioral experiments	Have you ever wondered if adjusting your medication dose or frequency could improve your diabetes management? Try experimenting with small changes and see how it affects your blood sugar levels.
276	4.4	Behavioral experiments	Are you worried about the side effects of your medication? Conduct a behavioral experiment by keeping track of any symptoms you experience and discussing them with your doctor.
277	4.4	Behavioral experiments	Have you considered self-monitoring your blood sugar levels to see how your medication is affecting your body? Try testing at different times of the day to gather more data.
278	4.4	Behavioral experiments	Do you feel like your medication isn't working as well as it should be? Conduct a behavioral experiment by trying a different medication or dosage and tracking your progress.
279	4.4	Behavioral experiments	Are you concerned about the cost of your medication? Experiment with different pharmacies or insurance plans to find the most affordable option.
280	4.4	Behavioral experiments	Have you ever tried adjusting your medication schedule to better fit your daily routine? Conduct a behavioral experiment by testing different times of day to take your medication.
281	4.4	Behavioral experiments	Do you feel like your medication is causing more harm than good? Experiment with alternative treatments and track any changes in your symptoms.
282	4.4	Behavioral experiments	Have you considered self-adjusting your medication dose based on your daily activities and diet? Conduct a behavioral experiment by testing different doses and tracking your blood sugar levels.
283	4.4	Behavioral experiments	Are you worried about the long-term effects of your medication? Experiment with lifestyle changes, such as diet and exercise, to see if they can improve your diabetes management.
284	4.4	Behavioral experiments	Have you ever tried self-monitoring your medication adherence? Conduct a behavioral experiment by tracking when you take your medication and how it affects your blood sugar levels.
285	4.4	Behavioral experiments	Do you feel like your medication is causing unwanted side effects? Experiment with different medications or dosages and track any changes in your symptoms.
286	4.4	Behavioral experiments	Have you considered self-adjusting your medication based on your mood or stress levels? Conduct a behavioral experiment by testing different doses and tracking your blood sugar levels.
287	4.4	Behavioral experiments	Are you concerned about the impact of your medication on your daily life? Experiment with different medication schedules and track any changes in your routine.
288	4.4	Behavioral experiments	Have you ever tried self-monitoring your blood sugar levels after meals? Conduct a behavioral experiment by testing at different times and tracking your results.
289	4.4	Behavioral experiments	Do you feel like your medication isn't working as well as it should be? Experiment with different medications or dosages and track any changes in your blood sugar levels.
290	4.4	Behavioral experiments	Have you considered self-adjusting your medication based on your physical activity levels? Conduct a behavioral experiment by testing different doses and tracking your blood sugar levels.
291	4.4	Behavioral experiments	Are you worried about the impact of your medication on your mental health? Experiment with different medications or dosages and track any changes in your mood.
292	4.4	Behavioral experiments	Have you ever tried self-monitoring your medication adherence using a reminder app? Conduct a behavioral experiment by tracking when you take your medication and how it affects your blood sugar levels.
293	4.4	Behavioral experiments	Do you feel like your medication is causing more harm than good? Experiment with alternative treatments, such as herbal remedies, and track any changes in your symptoms.
294	4.4	Behavioral experiments	Have you considered self-adjusting your medication based on your sleep patterns? Conduct a behavioral experiment by testing different doses and tracking your blood sugar levels.
295	4.4	Behavioral experiments	Are you concerned about the impact of your medication on your social life? Experiment with different medication schedules and track any changes in your routine.
296	4.4	Behavioral experiments	Have you ever tried self-monitoring your blood sugar levels during exercise? Conduct a behavioral experiment by testing at different times and tracking your results.
297	4.4	Behavioral experiments	Do you feel like your medication isn't working as well as it should be? Experiment with different medications or dosages and track any changes in your blood sugar levels.
298	4.4	Behavioral experiments	Have you considered self-adjusting your medication based on your work schedule? Conduct a behavioral experiment by testing different doses and tracking your blood sugar levels.
299	4.4	Behavioral experiments	Are you worried about the impact of your medication on your relationships? Experiment with different medication schedules and track any changes in your routine.
300	5.1	Information about health consequences	Did you know that taking your medication as prescribed can lower your risk of heart disease and stroke? Keep up the good work!
301	5.1	Information about health consequences	Skipping your medication can lead to high blood sugar levels, which can cause damage to your eyes, kidneys, and nerves. Stay on track with your medication schedule.
302	5.1	Information about health consequences	Taking your medication regularly can help prevent complications from diabetes, such as blindness and amputations. Keep up the great work!
303	5.1	Information about health consequences	Did you know that taking your medication as prescribed can help you maintain a healthy weight? Keep up the good work!
304	5.1	Information about health consequences	Skipping your medication can lead to serious health consequences, such as heart attacks and strokes. Stay on track with your medication schedule.
305	5.1	Information about health consequences	Taking your medication regularly can help you feel better and have more energy throughout the day. Keep up the great work!
306	5.1	Information about health consequences	Did you know that taking your medication as prescribed can help prevent kidney damage? Keep up the good work!
307	5.1	Information about health consequences	Skipping your medication can lead to nerve damage, which can cause pain and numbness in your hands and feet. Stay on track with your medication schedule.
308	5.1	Information about health consequences	Taking your medication regularly can help prevent infections and other illnesses. Keep up the great work!
309	5.1	Information about health consequences	Did you know that taking your medication as prescribed can help lower your blood pressure? Keep up the good work!
310	5.1	Information about health consequences	Skipping your medication can lead to serious health consequences, such as heart disease and kidney failure. Stay on track with your medication schedule.
311	5.1	Information about health consequences	Taking your medication regularly can help prevent complications from diabetes, such as foot ulcers and infections. Keep up the great work!
312	5.1	Information about health consequences	Did you know that taking your medication as prescribed can help you live a longer, healthier life? Keep up the good work!
313	5.1	Information about health consequences	Skipping your medication can lead to serious health consequences, such as blindness and heart attacks. Stay on track with your medication schedule.
314	5.1	Information about health consequences	Taking your medication regularly can help prevent nerve damage, which can cause pain and numbness in your hands and feet. Keep up the great work!
315	5.1	Information about health consequences	Did you know that taking your medication as prescribed can help prevent heart attacks and strokes? Keep up the good work!
316	5.1	Information about health consequences	Skipping your medication can lead to serious health consequences, such as kidney disease and nerve damage. Stay on track with your medication schedule.
317	5.1	Information about health consequences	Taking your medication regularly can help prevent complications from diabetes, such as high blood pressure and high cholesterol. Keep up the great work!
318	5.1	Information about health consequences	Did you know that taking your medication as prescribed can help prevent eye damage? Keep up the good work!
319	5.1	Information about health consequences	Skipping your medication can lead to serious health consequences, such as amputations and heart disease. Stay on track with your medication schedule.
320	5.1	Information about health consequences	Taking your medication regularly can help prevent infections and other illnesses. Keep up the great work!
321	5.1	Information about health consequences	Did you know that taking your medication as prescribed can help prevent kidney disease? Keep up the good work!
322	5.1	Information about health consequences	Skipping your medication can lead to serious health consequences, such as nerve damage and blindness. Stay on track with your medication schedule.
323	5.1	Information about health consequences	Taking your medication regularly can help prevent complications from diabetes, such as foot ulcers and infections. Keep up the great work!
324	5.1	Information about health consequences	Did you know that taking your medication as prescribed can help prevent heart disease? Keep up the good work!
325	5.2	Salience of consequences	Skipping your medication can lead to serious health complications. Don't risk it!
326	5.2	Salience of consequences	Taking your medication as prescribed can help you avoid hospital visits and medical bills.
327	5.2	Salience of consequences	Remember, taking your medication is a small step towards a healthier future.
328	5.2	Salience of consequences	Don't let forgetfulness get in the way of your health. Set a reminder to take your medication.
329	5.2	Salience of consequences	Taking your medication can help you maintain a good quality of life. Don't miss a dose!
330	5.2	Salience of consequences	Skipping medication can lead to long-term health problems. Take care of yourself today.
331	5.2	Salience of consequences	Taking your medication can help you stay active and independent. Don't let diabetes hold you back.
332	5.2	Salience of consequences	Remember, taking your medication is a crucial part of managing your diabetes.
333	5.2	Salience of consequences	Don't let fear or anxiety stop you from taking your medication. Your health is worth it.
334	5.2	Salience of consequences	Taking your medication can help you avoid complications and stay healthy. Keep it up!
335	5.2	Salience of consequences	Skipping medication can lead to serious health consequences. Don't take the risk.
336	5.2	Salience of consequences	Remember, taking your medication is a small but important step towards a healthier life.
337	5.2	Salience of consequences	Taking your medication can help you feel better and more in control of your health.
338	5.2	Salience of consequences	Don't let forgetfulness or inconvenience stop you from taking your medication. Your health is worth the effort.
339	5.2	Salience of consequences	Skipping medication can lead to hospital visits and missed work. Take care of yourself and stay on track.
340	5.2	Salience of consequences	Remember, taking your medication is a necessary part of managing your diabetes and staying healthy.
341	5.2	Salience of consequences	Taking your medication can help you avoid long-term health problems. Don't miss a dose!
342	5.2	Salience of consequences	Don't let perceived barriers stop you from taking your medication. Your health is worth the extra effort.
343	5.2	Salience of consequences	Skipping medication can lead to serious complications. Take care of yourself and stay on track.
344	5.2	Salience of consequences	Remember, taking your medication is a crucial part of managing your diabetes and staying healthy.
345	5.2	Salience of consequences	Taking your medication can help you avoid health problems and maintain your quality of life.
346	5.2	Salience of consequences	Don't let medication-related concerns stop you from taking your medication. Your health is worth it.
347	5.2	Salience of consequences	Skipping medication can lead to missed opportunities and decreased productivity. Take care of yourself and stay on track.
348	5.2	Salience of consequences	Remember, taking your medication is a small but important step towards a healthier future.
349	5.2	Salience of consequences	Taking your medication can help you avoid serious health consequences. Keep up the good work!
350	5.3	Information about social and environmental consequences	Did you know that taking your medication as prescribed can help you avoid hospitalization and save you money in the long run?
351	5.3	Information about social and environmental consequences	Taking your medication regularly can help you maintain your independence and avoid relying on others for help.
352	5.3	Information about social and environmental consequences	By taking your medication as prescribed, you can reduce the risk of complications and improve your quality of life.
353	5.3	Information about social and environmental consequences	Remember, taking your medication as directed can help you avoid missing out on important social events and activities.
354	5.3	Information about social and environmental consequences	Taking your medication regularly can help you stay healthy and active, allowing you to enjoy time with your loved ones.
355	5.3	Information about social and environmental consequences	Did you know that taking your medication as prescribed can help you avoid feeling overwhelmed and stressed about your health?
356	5.3	Information about social and environmental consequences	By taking your medication regularly, you can reduce the risk of serious health complications and maintain your ability to work and earn a living.
357	5.3	Information about social and environmental consequences	Remember, taking your medication as directed can help you avoid feeling isolated and alone due to health issues.
358	5.3	Information about social and environmental consequences	Taking your medication regularly can help you maintain your independence and avoid relying on others for help with daily tasks.
359	5.3	Information about social and environmental consequences	Did you know that taking your medication as prescribed can help you avoid feeling like a burden on your loved ones?
360	5.3	Information about social and environmental consequences	By taking your medication regularly, you can reduce the risk of hospitalization and maintain your ability to care for yourself.
361	5.3	Information about social and environmental consequences	Remember, taking your medication as directed can help you avoid feeling like you're missing out on important milestones and events.
362	5.3	Information about social and environmental consequences	Taking your medication regularly can help you stay healthy and active, allowing you to enjoy time with your family and friends.
363	5.3	Information about social and environmental consequences	Did you know that taking your medication as prescribed can help you avoid feeling like you're a burden on the healthcare system?
364	5.3	Information about social and environmental consequences	By taking your medication regularly, you can reduce the risk of complications and maintain your ability to contribute to society.
365	5.3	Information about social and environmental consequences	Remember, taking your medication as directed can help you avoid feeling like you're a burden on your family and friends.
366	5.3	Information about social and environmental consequences	Taking your medication regularly can help you maintain your independence and avoid relying on others for help with daily tasks.
367	5.3	Information about social and environmental consequences	Did you know that taking your medication as prescribed can help you avoid feeling like you're missing out on important opportunities?
368	5.3	Information about social and environmental consequences	By taking your medication regularly, you can reduce the risk of serious health complications and maintain your ability to pursue your goals.
369	5.3	Information about social and environmental consequences	Remember, taking your medication as directed can help you avoid feeling like you're a burden on your employer or coworkers.
370	5.3	Information about social and environmental consequences	Taking your medication regularly can help you stay healthy and active, allowing you to enjoy your hobbies and interests.
371	5.3	Information about social and environmental consequences	Did you know that taking your medication as prescribed can help you avoid feeling like you're a burden on your community?
372	5.3	Information about social and environmental consequences	By taking your medication regularly, you can reduce the risk of hospitalization and maintain your ability to contribute to society.
373	5.3	Information about social and environmental consequences	Remember, taking your medication as directed can help you avoid feeling like you're missing out on important moments with your loved ones.
374	5.3	Information about social and environmental consequences	Taking your medication regularly can help you maintain your independence and avoid relying on others for help with daily tasks.
375	5.4	Monitoring of emotional consequences	How did taking your medication make you feel today? Remember, every dose brings you one step closer to better health!
376	5.4	Monitoring of emotional consequences	Don't let negative emotions get in the way of your medication routine. Take your meds and feel proud of yourself!
377	5.4	Monitoring of emotional consequences	Keep track of how you feel after taking your medication. You'll see the positive impact it has on your health and mood.
378	5.4	Monitoring of emotional consequences	Taking your medication may not always be easy, but it's worth it. Monitor how you feel after each dose and celebrate your progress!
379	5.4	Monitoring of emotional consequences	Remember, taking your medication is an act of self-care. Monitor your emotions and see how much better you feel with each dose.
380	5.4	Monitoring of emotional consequences	Don't let medication-related concerns hold you back. Monitor your emotions and see the positive impact your meds have on your health.
381	5.4	Monitoring of emotional consequences	Taking your medication may not be fun, but it's necessary. Monitor your emotions and see how much better you feel with each dose.
382	5.4	Monitoring of emotional consequences	Every time you take your medication, you're taking control of your health. Monitor your emotions and see the positive impact it has on your well-being.
383	5.4	Monitoring of emotional consequences	Don't let negative emotions stop you from taking your medication. Monitor how you feel after each dose and see the positive impact it has on your health.
384	5.4	Monitoring of emotional consequences	Remember, taking your medication is a form of self-love. Monitor your emotions and see how much better you feel with each dose.
385	5.4	Monitoring of emotional consequences	Taking your medication may not be your favorite thing to do, but it's important. Monitor your emotions and see the positive impact it has on your health.
386	5.4	Monitoring of emotional consequences	Don't let medication-related concerns hold you back from taking care of yourself. Monitor your emotions and see the positive impact your meds have on your health.
387	5.4	Monitoring of emotional consequences	Every time you take your medication, you're making a positive choice for your health. Monitor your emotions and see the benefits of your decision.
388	5.4	Monitoring of emotional consequences	Taking your medication may not be easy, but it's necessary for your well-being. Monitor your emotions and see the positive impact it has on your health.
389	5.4	Monitoring of emotional consequences	Remember, taking your medication is a way to show yourself love and care. Monitor your emotions and see how much better you feel with each dose.
390	5.4	Monitoring of emotional consequences	Don't let negative emotions get in the way of your medication routine. Monitor how you feel after each dose and see the positive impact it has on your health.
391	5.4	Monitoring of emotional consequences	Taking your medication may not be your favorite thing to do, but it's important for your health. Monitor your emotions and see the benefits of your decision.
392	5.4	Monitoring of emotional consequences	Keep track of how you feel after taking your medication. You'll see the positive impact it has on your health and well-being.
393	5.4	Monitoring of emotional consequences	Don't let medication-related concerns hold you back from taking care of yourself. Monitor your emotions and see the positive impact your meds have on your health.
394	5.4	Monitoring of emotional consequences	Every time you take your medication, you're taking a step towards better health. Monitor your emotions and see the positive impact it has on your well-being.
395	5.4	Monitoring of emotional consequences	Remember, taking your medication is an important part of your self-care routine. Monitor your emotions and see how much better you feel with each dose.
396	5.4	Monitoring of emotional consequences	Don't let negative emotions stop you from taking your medication. Monitor how you feel after each dose and see the positive impact it has on your health.
397	5.4	Monitoring of emotional consequences	Taking your medication may not be easy, but it's necessary for your health. Monitor your emotions and see the benefits of your decision.
398	5.4	Monitoring of emotional consequences	Keep track of how you feel after taking your medication. You'll see the positive impact it has on your health and mood.
399	5.4	Monitoring of emotional consequences	Don't let medication-related concerns hold you back from taking care of yourself. Monitor your emotions and see the positive impact your meds have on your well-being.
400	5.5	Anticipated regret	Don't let regret be your companion. Take your medication as prescribed and stay healthy.
401	5.5	Anticipated regret	Skipping medication today may lead to regret tomorrow. Take your medication on time.
402	5.5	Anticipated regret	Imagine the regret you'll feel if you don't take your medication. Don't let that happen.
403	5.5	Anticipated regret	Don't let regret be your reminder. Take your medication as prescribed.
404	5.5	Anticipated regret	Regret is not worth it. Take your medication on time and stay healthy.
405	5.5	Anticipated regret	Don't let regret be your motivator. Take your medication as prescribed and stay on track.
406	5.5	Anticipated regret	Skipping medication may lead to regret. Take your medication on time and stay healthy.
407	5.5	Anticipated regret	Don't let regret be your future. Take your medication as prescribed and stay on top of your health.
408	5.5	Anticipated regret	Regret is not an option. Take your medication on time and stay healthy.
409	5.5	Anticipated regret	Don't let regret be your consequence. Take your medication as prescribed and stay on track.
410	5.5	Anticipated regret	Imagine the regret you'll feel if you don't take your medication. Don't let that happen.
411	5.5	Anticipated regret	Don't let regret be your downfall. Take your medication as prescribed and stay healthy.
412	5.5	Anticipated regret	Skipping medication may lead to regret. Take your medication on time and stay on top of your health.
413	5.5	Anticipated regret	Don't let regret be your reminder. Take your medication as prescribed and stay healthy.
414	5.5	Anticipated regret	Regret is not worth it. Take your medication on time and stay healthy.
415	5.5	Anticipated regret	Don't let regret be your motivator. Take your medication as prescribed and stay on track.
416	5.5	Anticipated regret	Skipping medication may lead to regret. Take your medication on time and stay healthy.
417	5.5	Anticipated regret	Don't let regret be your future. Take your medication as prescribed and stay on top of your health.
418	5.5	Anticipated regret	Regret is not an option. Take your medication on time and stay healthy.
419	5.5	Anticipated regret	Don't let regret be your consequence. Take your medication as prescribed and stay on track.
420	5.5	Anticipated regret	Imagine the regret you'll feel if you don't take your medication. Don't let that happen.
421	5.5	Anticipated regret	Don't let regret be your downfall. Take your medication as prescribed and stay healthy.
422	5.5	Anticipated regret	Skipping medication may lead to regret. Take your medication on time and stay on top of your health.
423	5.5	Anticipated regret	Don't let regret be your reminder. Take your medication as prescribed and stay healthy.
424	5.5	Anticipated regret	Regret is not worth it. Take your medication on time and stay healthy.
425	5.6	Information about emotional consequences	Taking your medication as prescribed can help you feel more in control of your diabetes and reduce stress and anxiety.
426	5.6	Information about emotional consequences	Skipping your medication can lead to feelings of guilt and frustration, which can negatively impact your emotional well-being.
427	5.6	Information about emotional consequences	Consistently taking your medication can improve your mood and overall quality of life.
428	5.6	Information about emotional consequences	Remember, taking your medication as prescribed can help prevent serious health complications and the emotional distress that comes with them.
429	5.6	Information about emotional consequences	Taking your medication regularly can give you a sense of accomplishment and boost your self-esteem.
430	5.6	Information about emotional consequences	Skipping your medication can lead to feelings of disappointment and regret, which can take a toll on your emotional health.
431	5.6	Information about emotional consequences	Consistently taking your medication can help you feel more confident in managing your diabetes and reduce feelings of helplessness.
432	5.6	Information about emotional consequences	Remember, taking your medication as prescribed can help you maintain your independence and avoid the emotional burden of relying on others for care.
433	5.6	Information about emotional consequences	Skipping your medication can lead to feelings of hopelessness and despair, which can negatively impact your mental health.
434	5.6	Information about emotional consequences	Consistently taking your medication can improve your outlook on life and increase your sense of optimism.
435	5.6	Information about emotional consequences	Remember, taking your medication as prescribed can help you avoid the emotional distress of hospitalization and medical emergencies.
436	5.6	Information about emotional consequences	Skipping your medication can lead to feelings of fear and uncertainty, which can be emotionally draining.
437	5.6	Information about emotional consequences	Consistently taking your medication can help you feel more in control of your diabetes and reduce feelings of overwhelm.
438	5.6	Information about emotional consequences	Remember, taking your medication as prescribed can help you avoid the emotional and financial burden of diabetes-related complications.
439	5.6	Information about emotional consequences	Skipping your medication can lead to feelings of regret and disappointment, which can negatively impact your emotional well-being.
440	5.6	Information about emotional consequences	Consistently taking your medication can help you feel more empowered in managing your diabetes and reduce feelings of helplessness.
441	5.6	Information about emotional consequences	Remember, taking your medication as prescribed can help you avoid the emotional and physical pain of diabetes-related complications.
442	5.6	Information about emotional consequences	Skipping your medication can lead to feelings of frustration and anger, which can negatively impact your relationships and emotional health.
443	5.6	Information about emotional consequences	Consistently taking your medication can improve your ability to engage in activities you enjoy and increase your overall life satisfaction.
444	5.6	Information about emotional consequences	Remember, taking your medication as prescribed can help you avoid the emotional and social isolation that can come with diabetes-related complications.
445	5.6	Information about emotional consequences	Skipping your medication can lead to feelings of shame and embarrassment, which can negatively impact your self-esteem and emotional well-being.
446	5.6	Information about emotional consequences	Consistently taking your medication can help you feel more confident in managing your diabetes and reduce feelings of inadequacy.
447	5.6	Information about emotional consequences	Remember, taking your medication as prescribed can help you avoid the emotional and physical toll of diabetes-related complications on your loved ones.
448	5.6	Information about emotional consequences	Skipping your medication can lead to feelings of guilt and regret, which can negatively impact your emotional health and relationships.
449	5.6	Information about emotional consequences	Consistently taking your medication can improve your ability to participate in social activities and increase your sense of connection with others.
450	6.1	Demonstration of the behavior	See how easy it is to take your medication every day? Just like brushing your teeth!
451	6.1	Demonstration of the behavior	Watch this video of someone just like you who has successfully managed their diabetes with medication.
452	6.1	Demonstration of the behavior	Join our medication adherence support group and see firsthand how others are staying on track.
453	6.1	Demonstration of the behavior	Let me show you how to properly store and organize your medication for easy access.
454	6.1	Demonstration of the behavior	Here's a picture of someone who forgot to take their medication and the consequences they faced. Don't let this be you.
455	6.1	Demonstration of the behavior	Come to our medication management workshop and learn practical tips for staying on track.
456	6.1	Demonstration of the behavior	See how much better you'll feel when you take your medication consistently? It's worth it!
457	6.1	Demonstration of the behavior	Watch this demonstration of how to properly administer your insulin to ensure maximum effectiveness.
458	6.1	Demonstration of the behavior	Join our medication adherence challenge and see how many days in a row you can take your medication without fail.
459	6.1	Demonstration of the behavior	Here's a success story from someone who struggled with medication adherence but overcame their barriers. You can do it too!
460	6.1	Demonstration of the behavior	Let me show you how to set reminders on your phone to ensure you never forget to take your medication.
461	6.1	Demonstration of the behavior	Watch this video of a doctor explaining the importance of medication adherence and the benefits it can bring.
462	6.1	Demonstration of the behavior	Join our medication adherence accountability group and see how much easier it is to stay on track with support from others.
463	6.1	Demonstration of the behavior	See how much money you can save on healthcare costs by taking your medication as prescribed? It's a win-win!
464	6.1	Demonstration of the behavior	Let me demonstrate how to properly measure your blood sugar levels to ensure accurate medication dosing.
465	6.1	Demonstration of the behavior	Watch this demonstration of how to properly dispose of unused medication to ensure safety and prevent misuse.
466	6.1	Demonstration of the behavior	Join our medication adherence challenge and see how much better you feel after just one week of consistent medication use.
467	6.1	Demonstration of the behavior	See how much easier it is to manage your diabetes when you take your medication as prescribed? It's a game-changer!
468	6.1	Demonstration of the behavior	Let me show you how to track your medication use and progress to stay motivated and on track.
469	6.1	Demonstration of the behavior	Watch this video of a pharmacist explaining the potential consequences of medication non-adherence and the importance of staying on track.
470	6.1	Demonstration of the behavior	Join our medication adherence support group and see how others have overcome their perceived barriers to consistent medication use.
471	6.1	Demonstration of the behavior	See how much more control you have over your diabetes when you take your medication as prescribed? It's empowering!
472	6.1	Demonstration of the behavior	Let me demonstrate how to properly adjust your medication dosing based on changes in your blood sugar levels.
473	6.1	Demonstration of the behavior	Watch this demonstration of how to properly clean and maintain your insulin pen to ensure maximum effectiveness.
474	6.1	Demonstration of the behavior	Join our medication adherence challenge and see how much progress you can make in just one month of consistent medication use.
475	6.2	Social comparison	Did you know that 80% of people with type 2 diabetes who take their medication regularly have better blood sugar control? You can be part of that group too!
476	6.2	Social comparison	Join the thousands of people with type 2 diabetes who are taking control of their health by adhering to their medication regimen. You can do it too!
477	6.2	Social comparison	You're not alone in managing your diabetes. Many others like you are taking their medication as prescribed and seeing positive results. You can too!
478	6.2	Social comparison	Don't let diabetes control your life. Take your medication as prescribed and join the many others who are successfully managing their condition.
479	6.2	Social comparison	You have the power to take control of your diabetes. By adhering to your medication regimen, you can join the countless others who are living healthy, fulfilling lives.
480	6.2	Social comparison	You're not just taking medication, you're taking control of your diabetes. Join the many others who are doing the same and see the positive impact on your health.
481	6.2	Social comparison	By taking your medication as prescribed, you're not just managing your diabetes, you're joining a community of people who are taking control of their health.
482	6.2	Social comparison	Don't let diabetes hold you back. Join the many others who are taking their medication as prescribed and living life to the fullest.
483	6.2	Social comparison	You're not alone in managing your diabetes. Join the countless others who are taking their medication as prescribed and seeing positive results.
484	6.2	Social comparison	Taking your medication as prescribed is the first step towards taking control of your diabetes. Join the many others who are doing the same and see the difference it can make.
485	6.2	Social comparison	You have the power to manage your diabetes. By adhering to your medication regimen, you can join the many others who are successfully controlling their condition.
486	6.2	Social comparison	Don't let diabetes control your life. Take your medication as prescribed and join the countless others who are living healthy, fulfilling lives.
487	6.2	Social comparison	By taking your medication as prescribed, you're not just managing your diabetes, you're joining a community of people who are taking control of their health.
488	6.2	Social comparison	Join the thousands of people with type 2 diabetes who are taking control of their health by adhering to their medication regimen. You can do it too!
489	6.2	Social comparison	You're not just taking medication, you're taking control of your diabetes. Join the many others who are doing the same and see the positive impact on your health.
490	6.2	Social comparison	Don't let diabetes hold you back. Join the many others who are taking their medication as prescribed and living life to the fullest.
491	6.2	Social comparison	You're not alone in managing your diabetes. Many others like you are taking their medication as prescribed and seeing positive results. You can too!
492	6.2	Social comparison	Taking your medication as prescribed is the first step towards taking control of your diabetes. Join the many others who are doing the same and see the difference it can make.
493	6.2	Social comparison	You have the power to manage your diabetes. By adhering to your medication regimen, you can join the many others who are successfully controlling their condition.
494	6.2	Social comparison	Don't let diabetes control your life. Take your medication as prescribed and join the countless others who are living healthy, fulfilling lives.
495	6.2	Social comparison	By taking your medication as prescribed, you're not just managing your diabetes, you're joining a community of people who are taking control of their health.
496	6.2	Social comparison	Join the thousands of people with type 2 diabetes who are taking control of their health by adhering to their medication regimen. You can do it too!
497	6.2	Social comparison	You're not just taking medication, you're taking control of your diabetes. Join the many others who are doing the same and see the positive impact on your health.
498	6.2	Social comparison	Don't let diabetes hold you back. Join the many others who are taking their medication as prescribed and living life to the fullest.
499	6.2	Social comparison	You're not alone in managing your diabetes. Many others like you are taking their medication as prescribed and seeing positive results. You can too!
500	6.3	Information about others’ approval	Did you know that people who take their medication as prescribed are more likely to have better control over their diabetes? Your friends and family will be proud of you for taking care of yourself!
501	6.3	Information about others’ approval	Taking your medication as prescribed can be tough, but remember that your healthcare team is here to support you every step of the way. They want to see you succeed!
502	6.3	Information about others’ approval	You're not alone in managing your diabetes. Many people with type 2 diabetes take medication to help control their blood sugar levels. You're doing the right thing by taking your medication as prescribed!
503	6.3	Information about others’ approval	Taking your medication as prescribed can help prevent serious complications from diabetes. Your loved ones want to see you healthy and happy, so keep up the good work!
504	6.3	Information about others’ approval	Did you know that taking your medication as prescribed can help you feel better and have more energy? Your friends and family will be happy to see you thriving!
505	6.3	Information about others’ approval	Remember, taking your medication as prescribed is an important part of managing your diabetes. Your healthcare team and loved ones are proud of you for taking control of your health!
506	6.3	Information about others’ approval	Taking your medication as prescribed can be challenging, but it's worth it to keep your diabetes under control. Your friends and family will be impressed by your dedication to your health!
507	6.3	Information about others’ approval	You're not alone in managing your diabetes. Many people with type 2 diabetes take medication to help control their blood sugar levels. Your loved ones are proud of you for taking care of yourself!
508	6.3	Information about others’ approval	Taking your medication as prescribed can help prevent serious complications from diabetes. Your healthcare team wants to see you healthy and thriving!
509	6.3	Information about others’ approval	Did you know that taking your medication as prescribed can help you live a longer, healthier life? Your friends and family will be happy to see you thriving!
510	6.3	Information about others’ approval	Remember, taking your medication as prescribed is an important part of managing your diabetes. Your healthcare team and loved ones are rooting for you!
511	6.3	Information about others’ approval	Taking your medication as prescribed can be tough, but it's worth it to keep your diabetes under control. Your friends and family will be impressed by your dedication to your health!
512	6.3	Information about others’ approval	You're not alone in managing your diabetes. Many people with type 2 diabetes take medication to help control their blood sugar levels. Your loved ones are proud of you for taking control of your health!
513	6.3	Information about others’ approval	Taking your medication as prescribed can help prevent serious complications from diabetes. Your healthcare team wants to see you healthy and thriving!
514	6.3	Information about others’ approval	Did you know that taking your medication as prescribed can help you feel better and have more energy? Your friends and family will be happy to see you thriving!
515	6.3	Information about others’ approval	Remember, taking your medication as prescribed is an important part of managing your diabetes. Your healthcare team and loved ones are proud of you for taking care of yourself!
516	6.3	Information about others’ approval	Taking your medication as prescribed can be challenging, but it's worth it to keep your diabetes under control. Your friends and family will be impressed by your dedication to your health!
517	6.3	Information about others’ approval	You're not alone in managing your diabetes. Many people with type 2 diabetes take medication to help control their blood sugar levels. Your loved ones are proud of you for taking care of yourself!
518	6.3	Information about others’ approval	Taking your medication as prescribed can help prevent serious complications from diabetes. Your healthcare team wants to see you healthy and thriving!
519	6.3	Information about others’ approval	Did you know that taking your medication as prescribed can help you live a longer, healthier life? Your friends and family will be happy to see you thriving!
520	6.3	Information about others’ approval	Remember, taking your medication as prescribed is an important part of managing your diabetes. Your healthcare team and loved ones are rooting for you!
521	6.3	Information about others’ approval	Taking your medication as prescribed can be tough, but remember that you're not alone. Your healthcare team and loved ones are here to support you every step of the way!
522	6.3	Information about others’ approval	You're doing a great job taking your medication as prescribed! Your friends and family are proud of you for taking control of your health.
523	6.3	Information about others’ approval	Taking your medication as prescribed can be challenging, but it's worth it to keep your diabetes under control. Your healthcare team and loved ones are here to cheer you on!
524	6.3	Information about others’ approval	Did you know that taking your medication as prescribed can help you feel better and have more energy? Your friends and family will be happy to see you thriving! Keep up the good work!
525	7.1	Prompts/cues	Don't forget to take your medication today! Set a reminder on your phone to help you remember.
526	7.1	Prompts/cues	Make taking your medication a part of your daily routine. Place your medication bottle next to your toothbrush.
527	7.1	Prompts/cues	Take your medication with breakfast every morning. Place a sticky note on your cereal box to remind you.
528	7.1	Prompts/cues	Keep your medication in a visible spot, like on your kitchen counter, to help you remember to take it.
529	7.1	Prompts/cues	Set an alarm on your phone for your medication time. It's an easy way to remember!
530	7.1	Prompts/cues	Make taking your medication a habit. Try taking it at the same time every day.
531	7.1	Prompts/cues	Don't let forgetfulness get in the way of your health. Use a pill organizer to keep track of your medication.
532	7.1	Prompts/cues	Take your medication with a glass of water. Place a sticky note on your water bottle to remind you.
533	7.1	Prompts/cues	Make taking your medication a priority. Set a reminder on your phone and make sure to take it on time.
534	7.1	Prompts/cues	Don't let a busy schedule get in the way of your health. Use a reminder app to help you remember to take your medication.
535	7.1	Prompts/cues	Keep your medication in a place where you'll see it every day, like on your bedside table.
536	7.1	Prompts/cues	Take your medication before bed every night. Place a sticky note on your pillow to remind you.
537	7.1	Prompts/cues	Don't let medication-related concerns stop you from taking your medication. Talk to your doctor about any worries you have.
538	7.1	Prompts/cues	Make taking your medication a part of your morning routine. Place your medication bottle next to your coffee maker.
539	7.1	Prompts/cues	Set a reminder on your phone for your medication time and make sure to take it on time every day.
540	7.1	Prompts/cues	Don't let perceived barriers get in the way of your health. Use a pill organizer to make taking your medication easier.
541	7.1	Prompts/cues	Take your medication with a healthy snack. Place a sticky note on your fruit bowl to remind you.
542	7.1	Prompts/cues	Make taking your medication a priority. Set a reminder on your phone and make sure to take it even when you're busy.
543	7.1	Prompts/cues	Don't let regimen complexity stop you from taking your medication. Use a reminder app to help you stay on track.
544	7.1	Prompts/cues	Keep your medication in a place where you'll see it every day, like on your desk at work.
545	7.1	Prompts/cues	Take your medication with dinner every night. Place a sticky note on your plate to remind you.
546	7.1	Prompts/cues	Don't forget to take your medication today! Use a reminder app to help you remember.
547	7.1	Prompts/cues	Make taking your medication a part of your evening routine. Place your medication bottle next to your TV remote.
548	7.1	Prompts/cues	Set an alarm on your phone for your medication time and make sure to take it on time every day.
549	7.1	Prompts/cues	Don't let forgetfulness get in the way of your health. Use a pill organizer to make taking your medication a breeze.
550	8.1	Behavioral practice/rehearsal	Practice makes perfect! Take a few minutes each day to rehearse taking your medication. It'll become a habit in no time.
551	8.1	Behavioral practice/rehearsal	Don't wait until it's too late! Practice taking your medication now, so you're prepared when it's time to take it.
552	8.1	Behavioral practice/rehearsal	Make medication adherence a habit by practicing taking your medication at the same time every day.
553	8.1	Behavioral practice/rehearsal	Rehearse taking your medication in different settings to increase your confidence and control.
554	8.1	Behavioral practice/rehearsal	Practice taking your medication with a friend or family member to make it a fun and social activity.
555	8.1	Behavioral practice/rehearsal	Take control of your medication adherence by practicing taking your medication even when you don't feel like it.
556	8.1	Behavioral practice/rehearsal	Practice taking your medication in front of a mirror to increase your self-efficacy and confidence.
557	8.1	Behavioral practice/rehearsal	Make medication adherence a part of your daily routine by practicing taking your medication at the same time every day.
558	8.1	Behavioral practice/rehearsal	Rehearse taking your medication with positive affirmations to increase your self-efficacy and motivation.
559	8.1	Behavioral practice/rehearsal	Practice taking your medication with a reminder app to increase your perceived behavioral control.
560	8.1	Behavioral practice/rehearsal	Take the first step towards medication adherence by practicing taking your medication for just one day.
561	8.1	Behavioral practice/rehearsal	Rehearse taking your medication with deep breathing exercises to reduce stress and increase focus.
562	8.1	Behavioral practice/rehearsal	Practice taking your medication with a reward system to increase your motivation and sense of accomplishment.
563	8.1	Behavioral practice/rehearsal	Make medication adherence a priority by practicing taking your medication before any other daily tasks.
564	8.1	Behavioral practice/rehearsal	Rehearse taking your medication with visualization techniques to increase your self-efficacy and confidence.
565	8.1	Behavioral practice/rehearsal	Practice taking your medication with a journal to track your progress and celebrate your successes.
566	8.1	Behavioral practice/rehearsal	Take control of your medication adherence by practicing taking your medication even when you're feeling unwell.
567	8.1	Behavioral practice/rehearsal	Rehearse taking your medication with a support group to increase your motivation and accountability.
568	8.1	Behavioral practice/rehearsal	Practice taking your medication with a gratitude practice to increase your positive mindset and sense of well-being.
569	8.1	Behavioral practice/rehearsal	Make medication adherence a part of your self-care routine by practicing taking your medication with other healthy habits.
570	8.1	Behavioral practice/rehearsal	Rehearse taking your medication with a mantra or positive affirmation to increase your self-efficacy and motivation.
571	8.1	Behavioral practice/rehearsal	Practice taking your medication with a mindfulness exercise to increase your focus and reduce distractions.
572	8.1	Behavioral practice/rehearsal	Take the first step towards medication adherence by practicing setting a reminder for your medication.
573	8.1	Behavioral practice/rehearsal	Rehearse taking your medication with a visualization of your long-term health goals to increase your motivation and commitment.
574	8.1	Behavioral practice/rehearsal	Practice taking your medication with a sense of gratitude for the opportunity to take care of your health.
575	8.3	Habit formation	Make taking your medication a habit, like brushing your teeth every morning.
576	8.3	Habit formation	Set a reminder to take your medication at the same time every day to form a habit.
577	8.3	Habit formation	Create a routine around taking your medication to make it a habit.
578	8.3	Habit formation	Taking your medication consistently will help form a healthy habit.
579	8.3	Habit formation	Make taking your medication a part of your daily routine to form a habit.
580	8.3	Habit formation	Consistency is key to forming a habit of taking your medication.
581	8.3	Habit formation	Taking your medication at the same time every day will help form a habit.
582	8.3	Habit formation	Forming a habit of taking your medication will make it easier to manage your diabetes.
583	8.3	Habit formation	Make taking your medication a priority to form a healthy habit.
584	8.3	Habit formation	Taking your medication consistently will help form a habit and improve your health.
585	8.3	Habit formation	Create a habit of taking your medication to stay on top of your diabetes management.
586	8.3	Habit formation	Taking your medication every day at the same time will help form a healthy habit.
587	8.3	Habit formation	Forming a habit of taking your medication will make it easier to manage your diabetes and stay healthy.
588	8.3	Habit formation	Make taking your medication a part of your daily routine to form a healthy habit and improve your health.
589	8.3	Habit formation	Consistently taking your medication will help form a habit and improve your diabetes management.
590	8.3	Habit formation	Forming a habit of taking your medication will make it easier to manage your diabetes and stay on track.
591	8.3	Habit formation	Taking your medication at the same time every day will help form a healthy habit and improve your health.
592	8.3	Habit formation	Make taking your medication a habit to stay on top of your diabetes management and improve your health.
593	8.3	Habit formation	Consistency is key to forming a habit of taking your medication and managing your diabetes.
594	8.3	Habit formation	Forming a habit of taking your medication will make it easier to stay on track with your diabetes management.
595	8.3	Habit formation	Taking your medication every day at the same time will help form a healthy habit and improve your health outcomes.
596	8.3	Habit formation	Make taking your medication a priority to form a habit and improve your diabetes management.
597	8.3	Habit formation	Consistently taking your medication will help form a habit and make managing your diabetes easier.
598	8.3	Habit formation	Forming a habit of taking your medication will make it easier to stay on top of your diabetes management and improve your health outcomes.
599	8.3	Habit formation	Taking your medication at the same time every day will help form a healthy habit and improve your diabetes management.
600	8.4	Habit reversal	Swap your old habit of forgetting medication with a new habit of setting a daily reminder on your phone.
601	8.4	Habit reversal	Replace the habit of skipping medication with a new habit of taking it with your morning coffee.
602	8.4	Habit reversal	Break the habit of missing doses by keeping your medication in a visible spot, like on your kitchen counter.
603	8.4	Habit reversal	Replace the habit of procrastinating with a new habit of taking your medication as soon as you wake up.
604	8.4	Habit reversal	Swap the habit of ignoring medication with a new habit of taking it while watching your favorite TV show.
605	8.4	Habit reversal	Break the habit of forgetting to refill your prescription by setting a reminder on your calendar.
606	8.4	Habit reversal	Replace the habit of skipping doses with a new habit of taking your medication before brushing your teeth.
607	8.4	Habit reversal	Swap the habit of taking medication at different times with a new habit of taking it at the same time every day.
608	8.4	Habit reversal	Break the habit of running out of medication by setting up automatic refills with your pharmacy.
609	8.4	Habit reversal	Replace the habit of forgetting to take medication with a new habit of taking it right after breakfast.
610	8.4	Habit reversal	Swap the habit of missing doses with a new habit of taking your medication before going to bed.
611	8.4	Habit reversal	Break the habit of skipping medication by keeping a pillbox in your purse or pocket.
612	8.4	Habit reversal	Replace the habit of procrastinating with a new habit of taking your medication as soon as you get home.
613	8.4	Habit reversal	Swap the habit of ignoring medication with a new habit of taking it while listening to your favorite podcast.
614	8.4	Habit reversal	Break the habit of forgetting to take medication by setting a reminder on your smartwatch.
615	8.4	Habit reversal	Replace the habit of skipping doses with a new habit of taking your medication before your daily walk.
616	8.4	Habit reversal	Swap the habit of taking medication at random times with a new habit of taking it at the same time as your meals.
617	8.4	Habit reversal	Break the habit of running out of medication by setting up a refill reminder with your pharmacy.
618	8.4	Habit reversal	Replace the habit of forgetting to take medication with a new habit of taking it before your morning shower.
619	8.4	Habit reversal	Swap the habit of missing doses with a new habit of taking your medication before your afternoon snack.
620	8.4	Habit reversal	Break the habit of skipping medication by keeping a spare bottle in your car or at work.
621	8.4	Habit reversal	Replace the habit of procrastinating with a new habit of taking your medication as soon as you get up.
622	8.4	Habit reversal	Swap the habit of ignoring medication with a new habit of taking it while doing your daily stretching routine.
623	8.4	Habit reversal	Break the habit of forgetting to take medication by setting a reminder on your smart speaker.
624	8.4	Habit reversal	Replace the habit of skipping doses with a new habit of taking your medication before your evening meal.
625	8.6	Generalization of target behavior	Keep up the good work! Remember to take your medication at the same time every day, even on weekends.
626	8.6	Generalization of target behavior	You're doing great! Try taking your medication with a glass of water every time to make it a habit.
627	8.6	Generalization of target behavior	Don't forget to take your medication when you're traveling. Set a reminder on your phone to help you remember.
628	8.6	Generalization of target behavior	You're doing an amazing job! Try taking your medication before or after a meal to make it a part of your routine.
629	8.6	Generalization of target behavior	Keep it up! Remember to take your medication even when you're feeling good to maintain your health.
630	8.6	Generalization of target behavior	You're doing fantastic! Try setting a specific time each day to take your medication to make it a habit.
631	8.6	Generalization of target behavior	Great job! Remember to take your medication even when you're busy to stay on track.
632	8.6	Generalization of target behavior	You're doing an excellent job! Try keeping your medication in a visible place to remind you to take it.
633	8.6	Generalization of target behavior	Keep up the good work! Try taking your medication at the same time as another daily activity, like brushing your teeth.
634	8.6	Generalization of target behavior	You're doing great! Remember to take your medication even when you're feeling stressed to maintain your health.
635	8.6	Generalization of target behavior	You're doing an amazing job! Try experimenting with different medication doses and frequencies to find what works best for you.
636	8.6	Generalization of target behavior	Keep it up! Remember to take your medication even when you're feeling tired to stay on track.
637	8.6	Generalization of target behavior	You're doing fantastic! Try using a medication tracker app to help you remember to take your medication.
638	8.6	Generalization of target behavior	Great job! Remember to take your medication even when you're feeling forgetful to maintain your health.
639	8.6	Generalization of target behavior	You're doing an excellent job! Try using a pill organizer to help you keep track of your medication.
640	8.6	Generalization of target behavior	Keep up the good work! Remember to take your medication even when you're feeling unwell to stay on track.
641	8.6	Generalization of target behavior	You're doing great! Try setting a reminder with a loved one to help you remember to take your medication.
642	8.6	Generalization of target behavior	You're doing an amazing job! Try incorporating self-management strategies, like exercise and healthy eating, to support your medication adherence.
643	8.6	Generalization of target behavior	Keep it up! Remember to take your medication even when you're feeling overwhelmed to maintain your health.
644	8.6	Generalization of target behavior	You're doing fantastic! Try talking to your healthcare provider about any concerns or questions you have about your medication.
645	8.6	Generalization of target behavior	Great job! Remember to take your medication even when you're feeling discouraged to stay on track.
646	8.6	Generalization of target behavior	You're doing an excellent job! Try finding a support group for people with type 2 diabetes to connect with others who understand your experience.
647	8.6	Generalization of target behavior	Keep up the good work! Remember to take your medication even when you're feeling anxious to maintain your health.
648	8.6	Generalization of target behavior	You're doing great! Try incorporating mindfulness practices, like meditation, to support your medication adherence.
649	8.6	Generalization of target behavior	You're doing an amazing job! Remember that taking your medication is an important part of your self-care routine.
650	8.7	Graded tasks	Start small and work your way up! Take your medication at the same time every day for a week, then try taking it at the same time every day for two weeks.
651	8.7	Graded tasks	You've got this! Take your medication with breakfast every day this week, then try taking it with breakfast and dinner next week.
652	8.7	Graded tasks	Let's build a habit! Take your medication at the same time every day for a week, then try taking it at the same time every day for two weeks.
653	8.7	Graded tasks	Keep it up! Take your medication every day this week, then try taking it every day for two weeks.
654	8.7	Graded tasks	You're doing great! Take your medication with a glass of water every day this week, then try taking it with a glass of water and a healthy snack next week.
655	8.7	Graded tasks	One step at a time! Take your medication at the same time every day for a week, then try taking it at the same time every day for two weeks.
656	8.7	Graded tasks	You can do this! Take your medication before bed every day this week, then try taking it before bed and with breakfast next week.
657	8.7	Graded tasks	Keep pushing yourself! Take your medication every day this week, then try taking it every day for two weeks.
658	8.7	Graded tasks	You're making progress! Take your medication with a healthy meal every day this week, then try taking it with a healthy meal and a glass of water next week.
659	8.7	Graded tasks	Let's keep going! Take your medication at the same time every day for a week, then try taking it at the same time every day for two weeks.
660	8.7	Graded tasks	You're doing great! Take your medication with a glass of water every day this week, then try taking it with a glass of water and a healthy snack next week.
661	8.7	Graded tasks	Keep up the good work! Take your medication every day this week, then try taking it every day for two weeks.
662	8.7	Graded tasks	You're on the right track! Take your medication before bed every day this week, then try taking it before bed and with breakfast next week.
663	8.7	Graded tasks	Keep challenging yourself! Take your medication at the same time every day for a week, then try taking it at the same time every day for two weeks.
664	8.7	Graded tasks	You're making progress! Take your medication with a healthy meal every day this week, then try taking it with a healthy meal and a glass of water next week.
665	8.7	Graded tasks	Keep it up! Take your medication every day this week, then try taking it every day for two weeks.
666	8.7	Graded tasks	You're doing great! Take your medication with a glass of water every day this week, then try taking it with a glass of water and a healthy snack next week.
667	8.7	Graded tasks	Let's keep going! Take your medication at the same time every day for a week, then try taking it at the same time every day for two weeks.
668	8.7	Graded tasks	You can do this! Take your medication before bed every day this week, then try taking it before bed and with breakfast next week.
669	8.7	Graded tasks	Keep pushing yourself! Take your medication every day this week, then try taking it every day for two weeks.
670	8.7	Graded tasks	You're making progress! Take your medication with a healthy meal every day this week, then try taking it with a healthy meal and a glass of water next week.
671	8.7	Graded tasks	Keep up the good work! Take your medication at the same time every day for a week, then try taking it at the same time every day for two weeks.
672	8.7	Graded tasks	You're on the right track! Take your medication with a glass of water every day this week, then try taking it with a glass of water and a healthy snack next week.
673	8.7	Graded tasks	Keep challenging yourself! Take your medication every day this week, then try taking it every day for two weeks.
674	8.7	Graded tasks	You're doing great! Take your medication before bed every day this week, then try taking it before bed and with breakfast next week.
675	9.1	Credible source	Did you know that taking your medication as prescribed can help prevent long-term complications of type 2 diabetes? Trust your doctor and take your meds!
676	9.1	Credible source	Your doctor has prescribed medication to help manage your diabetes. Trust their expertise and take your meds as directed.
677	9.1	Credible source	Taking your medication as prescribed can help you avoid hospitalizations and other complications. Trust your doctor and stick to your medication regimen.
678	9.1	Credible source	Your doctor has recommended medication to help control your blood sugar levels. Trust their advice and take your meds as directed.
679	9.1	Credible source	Did you know that taking your medication as prescribed can help you feel better and improve your quality of life? Trust your doctor and take your meds!
680	9.1	Credible source	Your doctor has prescribed medication to help manage your diabetes. Trust their expertise and take your meds as directed to stay healthy.
681	9.1	Credible source	Taking your medication as prescribed can help you avoid serious health complications. Trust your doctor and stick to your medication regimen.
682	9.1	Credible source	Your doctor has recommended medication to help control your blood sugar levels. Trust their advice and take your meds as directed to stay on track.
683	9.1	Credible source	Did you know that taking your medication as prescribed can help you live a longer, healthier life? Trust your doctor and take your meds!
684	9.1	Credible source	Your doctor has prescribed medication to help manage your diabetes. Trust their expertise and take your meds as directed to stay on top of your health.
685	9.1	Credible source	Taking your medication as prescribed can help you avoid complications and stay healthy. Trust your doctor and stick to your medication regimen.
686	9.1	Credible source	Your doctor has recommended medication to help control your blood sugar levels. Trust their advice and take your meds as directed to stay in control.
687	9.1	Credible source	Did you know that taking your medication as prescribed can help you avoid serious health complications? Trust your doctor and take your meds!
688	9.1	Credible source	Your doctor has prescribed medication to help manage your diabetes. Trust their expertise and take your meds as directed to stay healthy and happy.
689	9.1	Credible source	Taking your medication as prescribed can help you avoid hospitalizations and other complications. Trust your doctor and stick to your medication regimen.
690	9.1	Credible source	Your doctor has recommended medication to help control your blood sugar levels. Trust their advice and take your meds as directed to stay on track with your health.
691	9.1	Credible source	Did you know that taking your medication as prescribed can help you feel better and improve your quality of life? Trust your doctor and take your meds!
692	9.1	Credible source	Your doctor has prescribed medication to help manage your diabetes. Trust their expertise and take your meds as directed to stay healthy and strong.
693	9.1	Credible source	Taking your medication as prescribed can help you avoid serious health complications. Trust your doctor and stick to your medication regimen to stay on top of your health.
694	9.1	Credible source	Your doctor has recommended medication to help control your blood sugar levels. Trust their advice and take your meds as directed to stay in control of your diabetes.
695	9.1	Credible source	Did you know that taking your medication as prescribed can help you live a longer, healthier life? Trust your doctor and take your meds!
696	9.1	Credible source	Your doctor has prescribed medication to help manage your diabetes. Trust their expertise and take your meds as directed to stay healthy and happy.
697	9.1	Credible source	Taking your medication as prescribed can help you avoid complications and stay healthy. Trust your doctor and stick to your medication regimen to stay on track.
698	9.1	Credible source	Your doctor has recommended medication to help control your blood sugar levels. Trust their advice and take your meds as directed to stay in control of your health.
699	9.1	Credible source	Did you know that taking your medication as prescribed can help you avoid serious health complications? Trust your doctor and take your meds to stay healthy and strong.
700	9.2	Pros and cons	Think about the benefits of taking your medication regularly - better blood sugar control, fewer complications. Now, weigh those against the cons - potential side effects. Which outweighs the other?
701	9.2	Pros and cons	It's normal to have concerns about taking medication, but remember the benefits - fewer hospital visits, better quality of life. Are the cons really worth missing out on those?
702	9.2	Pros and cons	Taking your medication as prescribed can be tough, but think about the pros - better health outcomes, more energy. Are the cons really worth sacrificing those benefits?
703	9.2	Pros and cons	It's easy to forget to take your medication, but remember the pros - better blood sugar control, fewer complications. Are the cons of forgetting really worth it?
704	9.2	Pros and cons	Missing a dose of medication can be tempting, but think about the pros - better health outcomes, fewer hospital visits. Are the cons of missing really worth it?
705	9.2	Pros and cons	Taking medication can be a hassle, but think about the pros - better blood sugar control, more energy. Are the cons of taking really worth sacrificing those benefits?
706	9.2	Pros and cons	It's important to take your medication as prescribed, but it can be tough. Remember the pros - better health outcomes, fewer complications. Are the cons of not taking really worth it?
707	9.2	Pros and cons	Skipping medication can be tempting, but think about the pros - better blood sugar control, more energy. Are the cons of skipping really worth sacrificing those benefits?
708	9.2	Pros and cons	Taking medication can be scary, but remember the pros - better health outcomes, fewer hospital visits. Are the cons of not taking really worth missing out on those benefits?
709	9.2	Pros and cons	It's easy to forget to take your medication, but think about the pros - better blood sugar control, more energy. Are the cons of forgetting really worth sacrificing those benefits?
710	9.2	Pros and cons	Missing a dose of medication can be tempting, but remember the pros - better health outcomes, fewer complications. Are the cons of missing really worth it?
711	9.2	Pros and cons	Taking medication can be a hassle, but think about the pros - better blood sugar control, more energy. Are the cons of taking really worth sacrificing those benefits?
712	9.2	Pros and cons	It's important to take your medication as prescribed, but it can be tough. Remember the pros - better health outcomes, fewer hospital visits. Are the cons of not taking really worth it?
713	9.2	Pros and cons	Skipping medication can be tempting, but think about the pros - better blood sugar control, more energy. Are the cons of skipping really worth sacrificing those benefits?
714	9.2	Pros and cons	Taking medication can be scary, but remember the pros - better health outcomes, fewer complications. Are the cons of not taking really worth missing out on those benefits?
715	9.2	Pros and cons	It's easy to forget to take your medication, but think about the pros - better blood sugar control, more energy. Are the cons of forgetting really worth sacrificing those benefits?
716	9.2	Pros and cons	Missing a dose of medication can be tempting, but remember the pros - better health outcomes, fewer complications. Are the cons of missing really worth it?
717	9.2	Pros and cons	Taking medication can be a hassle, but think about the pros - better blood sugar control, more energy. Are the cons of taking really worth sacrificing those benefits?
718	9.2	Pros and cons	It's important to take your medication as prescribed, but it can be tough. Remember the pros - better health outcomes, fewer hospital visits. Are the cons of not taking really worth it?
719	9.2	Pros and cons	Skipping medication can be tempting, but think about the pros - better blood sugar control, more energy. Are the cons of skipping really worth sacrificing those benefits?
720	9.2	Pros and cons	Taking medication can be scary, but remember the pros - better health outcomes, fewer complications. Are the cons of not taking really worth missing out on those benefits?
721	9.2	Pros and cons	It's easy to forget to take your medication, but think about the pros - better blood sugar control, more energy. Are the cons of forgetting really worth sacrificing those benefits?
722	9.2	Pros and cons	Missing a dose of medication can be tempting, but remember the pros - better health outcomes, fewer complications. Are the cons of missing really worth it?
723	9.2	Pros and cons	Taking medication can be a hassle, but think about the pros - better blood sugar control, more energy. Are the cons of taking really worth sacrificing those benefits?
724	9.2	Pros and cons	It's important to take your medication as prescribed, but it can be tough. Remember the pros - better health outcomes, fewer hospital visits. Are the cons of not taking really worth it?
725	9.3	Comparative imagining of future outcomes	Imagine how much better you'll feel in the future when you take your medication as prescribed, compared to the discomfort and complications that may arise if you don't.
726	9.3	Comparative imagining of future outcomes	Picture yourself enjoying life to the fullest with your loved ones, thanks to the benefits of taking your medication regularly.
727	9.3	Comparative imagining of future outcomes	Think about the peace of mind you'll have knowing you're taking care of your health, compared to the worry and stress that may come with not taking your medication.
728	9.3	Comparative imagining of future outcomes	Imagine the future you want for yourself and your family, and how taking your medication can help you achieve it.
729	9.3	Comparative imagining of future outcomes	Consider the positive impact taking your medication can have on your overall well-being, compared to the negative consequences of not taking it.
730	9.3	Comparative imagining of future outcomes	Picture yourself feeling confident and in control of your health, thanks to your commitment to taking your medication as prescribed.
731	9.3	Comparative imagining of future outcomes	Imagine the relief you'll feel knowing you're doing everything you can to manage your diabetes, compared to the uncertainty and fear that may come with not taking your medication.
732	9.3	Comparative imagining of future outcomes	Think about the long-term benefits of taking your medication, such as reducing the risk of complications, and how that compares to the potential harm of not taking it.
733	9.3	Comparative imagining of future outcomes	Picture yourself achieving your health goals and living the life you want, thanks to your dedication to taking your medication as prescribed.
734	9.3	Comparative imagining of future outcomes	Imagine the sense of accomplishment you'll feel when you stick to your medication regimen, compared to the disappointment and regret that may come with not taking it.
735	9.3	Comparative imagining of future outcomes	Think about the positive impact taking your medication can have on your relationships and social life, compared to the potential negative consequences of not taking it.
736	9.3	Comparative imagining of future outcomes	Picture yourself feeling energized and healthy, thanks to your commitment to taking your medication regularly.
737	9.3	Comparative imagining of future outcomes	Imagine the future you want for yourself and your loved ones, and how taking your medication can help you get there.
738	9.3	Comparative imagining of future outcomes	Think about the peace of mind you'll have knowing you're doing everything you can to manage your diabetes, compared to the worry and stress that may come with not taking your medication.
739	9.3	Comparative imagining of future outcomes	Picture yourself feeling proud of your commitment to your health, thanks to your dedication to taking your medication as prescribed.
740	9.3	Comparative imagining of future outcomes	Imagine the positive impact taking your medication can have on your work or hobbies, compared to the potential negative consequences of not taking it.
741	9.3	Comparative imagining of future outcomes	Think about the long-term benefits of taking your medication, such as reducing the risk of complications, and how that compares to the potential harm of not taking it.
742	9.3	Comparative imagining of future outcomes	Picture yourself feeling confident and in control of your health, thanks to your commitment to taking your medication regularly.
743	9.3	Comparative imagining of future outcomes	Imagine the relief you'll feel knowing you're doing everything you can to manage your diabetes, compared to the uncertainty and fear that may come with not taking your medication.
744	9.3	Comparative imagining of future outcomes	Think about the positive impact taking your medication can have on your mental health, compared to the potential negative consequences of not taking it.
745	9.3	Comparative imagining of future outcomes	Picture yourself feeling strong and healthy, thanks to your dedication to taking your medication as prescribed.
746	9.3	Comparative imagining of future outcomes	Imagine the future you want for yourself and your family, and how taking your medication can help you achieve it.
747	9.3	Comparative imagining of future outcomes	Think about the peace of mind you'll have knowing you're taking care of your health, compared to the worry and stress that may come with not taking your medication.
748	9.3	Comparative imagining of future outcomes	Picture yourself feeling empowered and in control of your health, thanks to your commitment to taking your medication regularly.
749	9.3	Comparative imagining of future outcomes	Imagine the positive impact taking your medication can have on your quality of life, compared to the potential negative consequences of not taking it.
750	10.4	Social reward	Great job on taking your medication today! Keep it up and you'll be on your way to better health.
751	10.4	Social reward	You're doing an amazing job at taking your medication every day. Keep it up!
752	10.4	Social reward	Your dedication to taking your medication is inspiring. Keep it up and you'll see the benefits.
753	10.4	Social reward	You're making progress towards better health by taking your medication every day. Keep it up!
754	10.4	Social reward	Your commitment to taking your medication is admirable. Keep it up and you'll see the positive results.
755	10.4	Social reward	You're doing a fantastic job at taking your medication every day. Keep it up and you'll feel better in no time.
756	10.4	Social reward	Your consistency in taking your medication is impressive. Keep it up and you'll see the improvements in your health.
757	10.4	Social reward	You're on the right track with taking your medication every day. Keep it up and you'll see the positive changes.
758	10.4	Social reward	Your dedication to taking your medication is paying off. Keep it up and you'll see the benefits in your health.
759	10.4	Social reward	You're doing an excellent job at taking your medication every day. Keep it up and you'll feel better soon.
760	10.4	Social reward	Your commitment to taking your medication is commendable. Keep it up and you'll see the improvements in your health.
761	10.4	Social reward	You're making progress towards better health by taking your medication every day. Keep it up and you'll see the positive results.
762	10.4	Social reward	Your consistency in taking your medication is impressive. Keep it up and you'll feel better in no time.
763	10.4	Social reward	You're doing a fantastic job at taking your medication every day. Keep it up and you'll see the improvements in your health.
764	10.4	Social reward	Your dedication to taking your medication is inspiring. Keep it up and you'll see the positive changes.
765	10.4	Social reward	You're on the right track with taking your medication every day. Keep it up and you'll feel better soon.
766	10.4	Social reward	Your commitment to taking your medication is paying off. Keep it up and you'll see the benefits in your health.
767	10.4	Social reward	You're doing an amazing job at taking your medication every day. Keep it up and you'll see the improvements in your health.
768	10.4	Social reward	Your consistency in taking your medication is admirable. Keep it up and you'll feel better in no time.
769	10.4	Social reward	You're making progress towards better health by taking your medication every day. Keep it up and you'll see the positive changes.
770	10.4	Social reward	Your dedication to taking your medication is commendable. Keep it up and you'll see the improvements in your health.
771	10.4	Social reward	You're on the right path with taking your medication every day. Keep it up and you'll feel better soon.
772	10.4	Social reward	Your commitment to taking your medication is impressive. Keep it up and you'll see the positive results.
773	10.4	Social reward	You're doing a fantastic job at taking your medication every day. Keep it up and you'll see the benefits in your health.
774	10.4	Social reward	Your consistency in taking your medication is paying off. Keep it up and you'll feel better in no time.
775	11.2	Reduce negative emotions	Feeling overwhelmed about taking your medication? Take a deep breath and remind yourself that you're taking care of your health.
776	11.2	Reduce negative emotions	Worried about side effects? Talk to your doctor about any concerns you have.
777	11.2	Reduce negative emotions	Feeling anxious about remembering to take your medication? Set a reminder on your phone or use a pill organizer.
778	11.2	Reduce negative emotions	Don't let fear hold you back from taking your medication. Remember, it's helping you manage your diabetes.
779	11.2	Reduce negative emotions	Feeling down about having to take medication? Focus on the positive impact it's having on your health.
780	11.2	Reduce negative emotions	Worried about the cost of your medication? Talk to your doctor or pharmacist about affordable options.
781	11.2	Reduce negative emotions	Don't let forgetfulness get in the way of your health. Use a reminder system to stay on track.
782	11.2	Reduce negative emotions	Feeling frustrated about having to take medication? Remember that it's a small price to pay for better health.
783	11.2	Reduce negative emotions	Worried about the long-term effects of medication? Trust in your doctor's expertise and follow their recommendations.
784	11.2	Reduce negative emotions	Don't let negative thoughts hold you back from taking care of yourself. Take your medication as prescribed.
785	11.2	Reduce negative emotions	Feeling stressed about managing your diabetes? Remember that taking your medication is an important part of staying healthy.
786	11.2	Reduce negative emotions	Worried about the inconvenience of taking medication? Focus on the benefits it's providing for your health.
787	11.2	Reduce negative emotions	Don't let fear of side effects stop you from taking your medication. Talk to your doctor about any concerns you have.
788	11.2	Reduce negative emotions	Feeling overwhelmed about managing your diabetes? Take it one step at a time and remember to take your medication as prescribed.
789	11.2	Reduce negative emotions	Worried about the impact of medication on your daily routine? Incorporate it into your daily habits to make it easier.
790	11.2	Reduce negative emotions	Don't let negative emotions get in the way of your health. Take your medication as prescribed and focus on the positive outcomes.
791	11.2	Reduce negative emotions	Feeling anxious about the long-term effects of medication? Trust in your doctor's expertise and follow their recommendations.
792	11.2	Reduce negative emotions	Worried about the stigma of taking medication? Remember that it's a common and necessary part of managing diabetes.
793	11.2	Reduce negative emotions	Don't let forgetfulness hold you back from taking care of yourself. Use a reminder system to stay on track.
794	11.2	Reduce negative emotions	Feeling frustrated about managing your diabetes? Remember that taking your medication is an important part of staying healthy.
795	11.2	Reduce negative emotions	Worried about the impact of medication on your daily life? Talk to your doctor about any concerns you have.
796	11.2	Reduce negative emotions	Don't let negative thoughts hold you back from taking care of yourself. Take your medication as prescribed and focus on the positive outcomes.
797	11.2	Reduce negative emotions	Feeling stressed about managing your diabetes? Remember that taking your medication is a key part of staying healthy.
798	11.2	Reduce negative emotions	Worried about the inconvenience of taking medication? Focus on the benefits it's providing for your health.
799	11.2	Reduce negative emotions	Don't let fear of side effects stop you from taking your medication. Trust in your doctor's expertise and follow their recommendations.
800	11.3	Conserving mental resources	Simplify your routine by taking your medication at the same time every day. This will help you conserve mental resources and make it easier to remember to take your medication.
801	11.3	Conserving mental resources	Keep a medication log to help you keep track of when you take your medication. This will help you conserve mental resources and reduce the burden on your memory.
802	11.3	Conserving mental resources	Use a pill organizer to help you remember to take your medication. This will help you conserve mental resources and reduce the stress of trying to remember if you've taken your medication.
803	11.3	Conserving mental resources	Set a reminder on your phone to take your medication. This will help you conserve mental resources and reduce the burden on your memory.
804	11.3	Conserving mental resources	Keep your medication in a visible place to help you remember to take it. This will help you conserve mental resources and reduce the stress of trying to remember where you put your medication.
805	11.3	Conserving mental resources	Use a medication reminder app to help you remember to take your medication. This will help you conserve mental resources and reduce the burden on your memory.
806	11.3	Conserving mental resources	Simplify your medication regimen by talking to your doctor about combining medications. This will help you conserve mental resources and reduce the stress of trying to remember multiple medications.
807	11.3	Conserving mental resources	Use a medication tracker app to help you keep track of when you take your medication. This will help you conserve mental resources and reduce the burden on your memory.
808	11.3	Conserving mental resources	Keep a medication schedule in a visible place to help you remember to take your medication. This will help you conserve mental resources and reduce the stress of trying to remember when to take your medication.
809	11.3	Conserving mental resources	Simplify your medication regimen by talking to your doctor about switching to a once-daily medication. This will help you conserve mental resources and reduce the stress of trying to remember multiple doses.
810	11.3	Conserving mental resources	Use a medication reminder service to help you remember to take your medication. This will help you conserve mental resources and reduce the burden on your memory.
811	11.3	Conserving mental resources	Simplify your medication regimen by talking to your doctor about reducing the number of medications you take. This will help you conserve mental resources and reduce the stress of trying to remember multiple medications.
812	11.3	Conserving mental resources	Keep a medication journal to help you keep track of when you take your medication. This will help you conserve mental resources and reduce the burden on your memory.
813	11.3	Conserving mental resources	Use a medication reminder watch to help you remember to take your medication. This will help you conserve mental resources and reduce the burden on your memory.
814	11.3	Conserving mental resources	Simplify your medication regimen by talking to your doctor about switching to a medication with fewer side effects. This will help you conserve mental resources and reduce the stress of dealing with medication-related concerns.
815	11.3	Conserving mental resources	Keep your medication in a designated spot to help you remember to take it. This will help you conserve mental resources and reduce the stress of trying to remember where you put your medication.
816	11.3	Conserving mental resources	Use a medication reminder text service to help you remember to take your medication. This will help you conserve mental resources and reduce the burden on your memory.
817	11.3	Conserving mental resources	Simplify your medication regimen by talking to your doctor about switching to a medication with a simpler dosing schedule. This will help you conserve mental resources and reduce the stress of trying to remember multiple doses.
818	11.3	Conserving mental resources	Keep a medication chart to help you keep track of when you take your medication. This will help you conserve mental resources and reduce the burden on your memory.
819	11.3	Conserving mental resources	Use a medication reminder app with customizable alerts to help you remember to take your medication. This will help you conserve mental resources and reduce the burden on your memory.
820	11.3	Conserving mental resources	Simplify your medication regimen by talking to your doctor about switching to a medication with a lower pill burden. This will help you conserve mental resources and reduce the stress of trying to remember multiple pills.
821	11.3	Conserving mental resources	Keep a medication reminder note on your fridge to help you remember to take your medication. This will help you conserve mental resources and reduce the burden on your memory.
822	11.3	Conserving mental resources	Use a medication reminder service with voice alerts to help you remember to take your medication. This will help you conserve mental resources and reduce the burden on your memory.
823	11.3	Conserving mental resources	Simplify your medication regimen by talking to your doctor about switching to a medication with a simpler administration method. This will help you conserve mental resources and reduce the stress of trying to remember complicated administration instructions.
824	11.3	Conserving mental resources	Keep a medication reminder note on your bathroom mirror to help you remember to take your medication. This will help you conserve mental resources and reduce the burden on your memory.
825	12.1	Restructuring the physical environment	Keep your medication in a visible spot, like on your kitchen counter, to remind you to take it every day.
826	12.1	Restructuring the physical environment	Place a sticky note on your fridge to remind you to take your medication before breakfast.
827	12.1	Restructuring the physical environment	Move your medication to a spot where you'll see it every time you walk in the door, like on a hallway table.
828	12.1	Restructuring the physical environment	Keep your medication in a pill organizer to make it easier to remember which pills to take and when.
829	12.1	Restructuring the physical environment	Set an alarm on your phone to remind you to take your medication at the same time every day.
830	12.1	Restructuring the physical environment	Keep your medication next to your toothbrush to remind you to take it before bed.
831	12.1	Restructuring the physical environment	Place a note on your bathroom mirror to remind you to take your medication after brushing your teeth.
832	12.1	Restructuring the physical environment	Keep your medication in a spot where you'll see it every time you make your morning coffee or tea.
833	12.1	Restructuring the physical environment	Place a reminder on your computer screen to take your medication during your lunch break.
834	12.1	Restructuring the physical environment	Keep your medication in a spot where you'll see it every time you grab your car keys.
835	12.1	Restructuring the physical environment	Set a reminder on your smartwatch to take your medication at the same time every day.
836	12.1	Restructuring the physical environment	Keep your medication in a spot where you'll see it every time you sit down to watch TV.
837	12.1	Restructuring the physical environment	Place a reminder on your calendar to refill your medication before you run out.
838	12.1	Restructuring the physical environment	Keep your medication in a spot where you'll see it every time you open your fridge.
839	12.1	Restructuring the physical environment	Set a reminder on your phone to take your medication before you leave for work in the morning.
840	12.1	Restructuring the physical environment	Keep your medication in a spot where you'll see it every time you put on your shoes.
841	12.1	Restructuring the physical environment	Place a reminder on your bedroom door to take your medication before you leave for the day.
842	12.1	Restructuring the physical environment	Keep your medication in a spot where you'll see it every time you grab your water bottle.
843	12.1	Restructuring the physical environment	Set a reminder on your phone to take your medication before you go to bed at night.
844	12.1	Restructuring the physical environment	Keep your medication in a spot where you'll see it every time you sit down to eat a meal.
845	12.1	Restructuring the physical environment	Place a reminder on your fridge to take your medication after dinner.
846	12.1	Restructuring the physical environment	Keep your medication in a spot where you'll see it every time you grab your car keys to go to the grocery store.
847	12.1	Restructuring the physical environment	Set a reminder on your phone to take your medication before you leave for your doctor's appointment.
848	12.1	Restructuring the physical environment	Keep your medication in a spot where you'll see it every time you sit down to read a book.
849	12.1	Restructuring the physical environment	Place a reminder on your nightstand to take your medication before you go to sleep.
850	12.2	Restructuring the social environment	Make it easier to remember your medication by setting a daily alarm on your phone.
851	12.2	Restructuring the social environment	Ask a friend or family member to remind you to take your medication each day.
852	12.2	Restructuring the social environment	Create a designated spot for your medication so you always know where it is.
853	12.2	Restructuring the social environment	Join a support group for people with type 2 diabetes to connect with others who understand the importance of medication adherence.
854	12.2	Restructuring the social environment	Avoid spending time with friends or family members who may unintentionally discourage your medication adherence.
855	12.2	Restructuring the social environment	Make medication adherence a family affair by involving loved ones in your daily routine.
856	12.2	Restructuring the social environment	Create a reward system for yourself to celebrate each day you successfully take your medication.
857	12.2	Restructuring the social environment	Ask your healthcare provider for tips on how to make medication adherence a habit.
858	12.2	Restructuring the social environment	Surround yourself with positive influences who encourage and support your medication adherence.
859	12.2	Restructuring the social environment	Create a daily checklist to ensure you never forget to take your medication.
860	12.2	Restructuring the social environment	Make medication adherence a priority by scheduling it into your daily routine.
861	12.2	Restructuring the social environment	Ask your healthcare provider for a medication reminder app recommendation.
862	12.2	Restructuring the social environment	Create a medication adherence chart to track your progress and celebrate your successes.
863	12.2	Restructuring the social environment	Avoid social situations that may make it difficult to remember to take your medication.
864	12.2	Restructuring the social environment	Ask your healthcare provider for advice on how to talk to loved ones about the importance of medication adherence.
865	12.2	Restructuring the social environment	Create a medication adherence buddy system with a friend or family member.
866	12.2	Restructuring the social environment	Join an online support group for people with type 2 diabetes to connect with others who understand the importance of medication adherence.
867	12.2	Restructuring the social environment	Make medication adherence a part of your daily self-care routine.
868	12.2	Restructuring the social environment	Ask your healthcare provider for tips on how to handle stigma surrounding medication adherence.
869	12.2	Restructuring the social environment	Create a medication adherence reminder system using sticky notes or other visual cues.
870	12.2	Restructuring the social environment	Avoid negative influences who may discourage your medication adherence.
871	12.2	Restructuring the social environment	Ask your healthcare provider for advice on how to handle medication side effects that may impact adherence.
872	12.2	Restructuring the social environment	Create a medication adherence plan with your healthcare provider to ensure you stay on track.
873	12.2	Restructuring the social environment	Surround yourself with people who understand the importance of medication adherence and support your efforts.
874	12.2	Restructuring the social environment	Ask your healthcare provider for resources on how to restructure your social environment to support medication adherence.
875	12.3	Avoidance/reducing exposure to cues for the behavior	Change up your daily routine to avoid triggers that may lead to forgetting your medication.
876	12.3	Avoidance/reducing exposure to cues for the behavior	Avoid keeping your medication in places where you may forget to take it, like your car or purse.
877	12.3	Avoidance/reducing exposure to cues for the behavior	Try taking your medication at a different time of day to avoid associating it with certain activities.
878	12.3	Avoidance/reducing exposure to cues for the behavior	If you tend to forget your medication after meals, try taking it before instead.
879	12.3	Avoidance/reducing exposure to cues for the behavior	Avoid skipping doses by setting reminders on your phone or calendar.
880	12.3	Avoidance/reducing exposure to cues for the behavior	Change your environment to make taking your medication a habit, like leaving it next to your toothbrush.
881	12.3	Avoidance/reducing exposure to cues for the behavior	Avoid social situations that may interfere with your medication schedule.
882	12.3	Avoidance/reducing exposure to cues for the behavior	If you tend to forget your medication when traveling, pack it in your carry-on bag.
883	12.3	Avoidance/reducing exposure to cues for the behavior	Try to avoid stressful situations that may lead to forgetting your medication.
884	12.3	Avoidance/reducing exposure to cues for the behavior	Change up your medication routine to avoid becoming too comfortable with it.
885	12.3	Avoidance/reducing exposure to cues for the behavior	Avoid keeping your medication in places where it may be exposed to extreme temperatures.
886	12.3	Avoidance/reducing exposure to cues for the behavior	If you tend to forget your medication when running errands, take it before leaving the house.
887	12.3	Avoidance/reducing exposure to cues for the behavior	Change your daily routine to make taking your medication a priority.
888	12.3	Avoidance/reducing exposure to cues for the behavior	Avoid keeping your medication in places where it may be mistaken for other items.
889	12.3	Avoidance/reducing exposure to cues for the behavior	Try to avoid situations where you may be tempted to skip a dose.
890	12.3	Avoidance/reducing exposure to cues for the behavior	Change up your medication routine to avoid becoming too reliant on reminders.
891	12.3	Avoidance/reducing exposure to cues for the behavior	Avoid social situations where others may pressure you to skip your medication.
892	12.3	Avoidance/reducing exposure to cues for the behavior	If you tend to forget your medication when busy, set aside a specific time each day to take it.
893	12.3	Avoidance/reducing exposure to cues for the behavior	Change your environment to make taking your medication a natural part of your routine.
894	12.3	Avoidance/reducing exposure to cues for the behavior	Avoid keeping your medication in places where it may be difficult to access.
895	12.3	Avoidance/reducing exposure to cues for the behavior	Try to avoid situations where you may be distracted from taking your medication.
896	12.3	Avoidance/reducing exposure to cues for the behavior	Change up your medication routine to avoid becoming too complacent with it.
897	12.3	Avoidance/reducing exposure to cues for the behavior	Avoid social situations where others may make you feel ashamed for taking medication.
898	12.3	Avoidance/reducing exposure to cues for the behavior	If you tend to forget your medication when tired, take it earlier in the day.
899	12.3	Avoidance/reducing exposure to cues for the behavior	Change your daily routine to make taking your medication a consistent habit.
900	12.5	Adding objects to the environment	Keep your medication in a visible spot, like on your kitchen counter, to remind you to take it every day.
901	12.5	Adding objects to the environment	Set an alarm on your phone to remind you to take your medication at the same time every day.
902	12.5	Adding objects to the environment	Keep a pill organizer on your nightstand to make it easy to take your medication before bed.
903	12.5	Adding objects to the environment	Place a sticky note on your bathroom mirror to remind you to take your medication in the morning.
904	12.5	Adding objects to the environment	Keep a spare bottle of medication in your car or at work to ensure you never miss a dose.
905	12.5	Adding objects to the environment	Use a medication tracker app to help you remember when to take your medication.
906	12.5	Adding objects to the environment	Keep a water bottle next to your medication to make it easy to take with a sip of water.
907	12.5	Adding objects to the environment	Place a reminder note on your fridge to take your medication with breakfast.
908	12.5	Adding objects to the environment	Keep your medication in a designated spot, like a medicine cabinet, to avoid misplacing it.
909	12.5	Adding objects to the environment	Use a medication reminder service to receive text or email reminders to take your medication.
910	12.5	Adding objects to the environment	Keep a small notebook with your medication to track when you take it each day.
911	12.5	Adding objects to the environment	Place a reminder note on your computer screen to take your medication with lunch.
912	12.5	Adding objects to the environment	Keep a spare set of medication at a family member's house in case you forget to bring it with you.
913	12.5	Adding objects to the environment	Use a medication dispenser with an alarm to remind you to take your medication.
914	12.5	Adding objects to the environment	Keep a spare set of medication in your purse or bag in case you need to take it while on-the-go.
915	12.5	Adding objects to the environment	Place a reminder note on your TV remote to take your medication before bed.
916	12.5	Adding objects to the environment	Keep a spare set of medication at a friend's house in case you forget to bring it with you.
917	12.5	Adding objects to the environment	Use a medication calendar to track when you take your medication each day.
918	12.5	Adding objects to the environment	Keep a spare set of medication in your gym bag in case you need to take it after a workout.
919	12.5	Adding objects to the environment	Place a reminder note on your front door to take your medication before leaving the house.
920	12.5	Adding objects to the environment	Keep a spare set of medication in your suitcase when traveling to ensure you never miss a dose.
921	12.5	Adding objects to the environment	Use a medication timer bottle to remind you to take your medication at the same time every day.
922	12.5	Adding objects to the environment	Keep a spare set of medication at your workplace in case you forget to bring it with you.
923	12.5	Adding objects to the environment	Place a reminder note on your bedside table to take your medication before going to sleep.
924	12.5	Adding objects to the environment	Use a medication adherence app to track your medication schedule and receive reminders.
925	13.1	Identification of self as role model	As someone who also has type 2 diabetes, I know how important it is to take our medication every day. Let's do this together!
926	13.1	Identification of self as role model	I take my medication every day to manage my diabetes. You can do it too!
927	13.1	Identification of self as role model	Taking your medication as prescribed can help you feel better and avoid complications. I know because I've experienced it myself.
928	13.1	Identification of self as role model	I make sure to take my medication every day, even when I'm busy. You can do it too!
929	13.1	Identification of self as role model	I know it can be tough to remember to take your medication, but as someone who has been there, I believe in you!
930	13.1	Identification of self as role model	I take my medication every day to stay healthy and manage my diabetes. You can do it too!
931	13.1	Identification of self as role model	I know it can be hard to stick to a medication routine, but as someone who has done it, I know it's worth it.
932	13.1	Identification of self as role model	I take my medication every day to set a good example for my loved ones. You can do it too!
933	13.1	Identification of self as role model	As someone who has seen the benefits of taking medication regularly, I encourage you to do the same.
934	13.1	Identification of self as role model	I know it can be tempting to skip a dose, but as someone who has stayed on track, I know it's worth it in the long run.
935	13.1	Identification of self as role model	I take my medication every day to stay healthy and be there for my family. You can do it too!
936	13.1	Identification of self as role model	As someone who has struggled with medication adherence in the past, I know how important it is to stay on track.
937	13.1	Identification of self as role model	I take my medication every day to manage my diabetes and live my best life. You can do it too!
938	13.1	Identification of self as role model	I know it can be tough to remember to take your medication, but as someone who has made it a habit, I believe in you!
939	13.1	Identification of self as role model	I take my medication every day to stay healthy and be a role model for others. You can do it too!
940	13.1	Identification of self as role model	As someone who has seen the benefits of taking medication regularly, I encourage you to prioritize your health.
941	13.1	Identification of self as role model	I take my medication every day to stay on top of my diabetes and be there for my loved ones. You can do it too!
942	13.1	Identification of self as role model	I know it can be hard to stick to a medication routine, but as someone who has done it, I know it's worth it for our health.
943	13.1	Identification of self as role model	I take my medication every day to manage my diabetes and be a positive influence on those around me. You can do it too!
944	13.1	Identification of self as role model	As someone who has experienced the benefits of medication adherence, I encourage you to stay on track.
945	13.1	Identification of self as role model	I take my medication every day to stay healthy and be a good example for my community. You can do it too!
946	13.1	Identification of self as role model	I know it can be tempting to skip a dose, but as someone who has stayed on track, I know it's worth it for our health.
947	13.1	Identification of self as role model	I take my medication every day to manage my diabetes and be a role model for my children. You can do it too!
948	13.1	Identification of self as role model	As someone who has struggled with medication adherence in the past, I know how important it is to prioritize our health.
949	13.1	Identification of self as role model	I take my medication every day to stay healthy and be a positive influence on those around me. Let's do this together!
950	13.2	Framing/reframing	Taking your medication is like putting on sunscreen - it protects you from harm and keeps you healthy.
951	13.2	Framing/reframing	Think of your medication as a tool to help you manage your diabetes and live your best life.
952	13.2	Framing/reframing	Your medication is your partner in managing your diabetes - take it regularly to keep your blood sugar levels in check.
953	13.2	Framing/reframing	By taking your medication as prescribed, you are taking control of your diabetes and your health.
954	13.2	Framing/reframing	Your medication is like a superhero that fights against high blood sugar levels - take it regularly to keep the fight going.
955	13.2	Framing/reframing	Taking your medication is a small but powerful step towards managing your diabetes and preventing complications.
956	13.2	Framing/reframing	Your medication is your ally in the fight against diabetes - take it regularly to keep the enemy at bay.
957	13.2	Framing/reframing	Think of your medication as a key to unlock a healthier, happier life with diabetes.
958	13.2	Framing/reframing	By taking your medication as prescribed, you are investing in your health and well-being.
959	13.2	Framing/reframing	Your medication is like a shield that protects you from the harmful effects of high blood sugar - take it regularly to stay protected.
960	13.2	Framing/reframing	Taking your medication is a way to show your body some love and care.
961	13.2	Framing/reframing	Your medication is a crucial part of your diabetes management plan - take it regularly to stay on track.
962	13.2	Framing/reframing	Think of your medication as a lifeline that keeps you connected to a healthy life with diabetes.
963	13.2	Framing/reframing	By taking your medication as prescribed, you are taking a proactive step towards managing your diabetes and preventing complications.
964	13.2	Framing/reframing	Your medication is like a safety net that catches you when your blood sugar levels get too high - take it regularly to stay safe.
965	13.2	Framing/reframing	Taking your medication is a way to honor your commitment to managing your diabetes and living your best life.
966	13.2	Framing/reframing	Your medication is like a compass that helps you navigate the ups and downs of living with diabetes - take it regularly to stay on course.
967	13.2	Framing/reframing	Think of your medication as a gift you give yourself every day - the gift of good health and well-being.
968	13.2	Framing/reframing	By taking your medication as prescribed, you are showing yourself and your loved ones that you are serious about managing your diabetes.
969	13.2	Framing/reframing	Your medication is like a bridge that connects you to a healthier, happier life with diabetes - take it regularly to stay connected.
970	13.2	Framing/reframing	Taking your medication is a way to empower yourself and take control of your diabetes and your health.
971	13.2	Framing/reframing	Your medication is like a coach that helps you stay on track with your diabetes management - take it regularly to stay in the game.
972	13.2	Framing/reframing	Think of your medication as a tool in your diabetes management toolbox - use it regularly to keep your diabetes under control.
973	13.2	Framing/reframing	By taking your medication as prescribed, you are investing in your future health and well-being.
974	13.2	Framing/reframing	Your medication is like a beacon that guides you towards a healthier, happier life with diabetes - take it regularly to stay on course.
975	13.3	Incompatible beliefs	You're a fighter, not a quitter. So why let your medication adherence slip? Keep up the good fight!
976	13.3	Incompatible beliefs	You know the benefits of medication adherence, so why not live up to your own expectations and stick to your regimen?
977	13.3	Incompatible beliefs	You're a role model for your loved ones. Show them how important it is to take care of yourself by staying on top of your medication.
978	13.3	Incompatible beliefs	You're a smart cookie. Don't let cognitive dissonance get in the way of your health. Stick to your medication regimen!
979	13.3	Incompatible beliefs	You're a trendsetter, not a follower. So why not set the trend for medication adherence and inspire others to do the same?
980	13.3	Incompatible beliefs	You know the importance of evidence-based medical practice. So why not apply that same logic to your own medication adherence?
981	13.3	Incompatible beliefs	You're a social butterfly. Don't let stigma or negative influences keep you from taking care of yourself. Keep up with your medication!
982	13.3	Incompatible beliefs	You're a go-getter. Don't let anything stand in the way of your health goals, including inconsistent medication adherence.
983	13.3	Incompatible beliefs	You're a leader, not a follower. So why not lead the way in medication adherence and inspire others to do the same?
984	13.3	Incompatible beliefs	You know the benefits of medication adherence, so why not live up to your own expectations and stick to your regimen?
985	13.3	Incompatible beliefs	You're a fighter, not a quitter. So why let your medication adherence slip? Keep up the good fight!
986	13.3	Incompatible beliefs	You're a smart cookie. Don't let cognitive dissonance get in the way of your health. Stick to your medication regimen!
987	13.3	Incompatible beliefs	You're a role model for your loved ones. Show them how important it is to take care of yourself by staying on top of your medication.
988	13.3	Incompatible beliefs	You're a trendsetter, not a follower. So why not set the trend for medication adherence and inspire others to do the same?
989	13.3	Incompatible beliefs	You know the importance of evidence-based medical practice. So why not apply that same logic to your own medication adherence?
990	13.3	Incompatible beliefs	You're a social butterfly. Don't let stigma or negative influences keep you from taking care of yourself. Keep up with your medication!
991	13.3	Incompatible beliefs	You're a go-getter. Don't let anything stand in the way of your health goals, including inconsistent medication adherence.
992	13.3	Incompatible beliefs	You're a leader, not a follower. So why not lead the way in medication adherence and inspire others to do the same?
993	13.3	Incompatible beliefs	You know the benefits of medication adherence, so why not live up to your own expectations and stick to your regimen?
994	13.3	Incompatible beliefs	You're a fighter, not a quitter. So why let your medication adherence slip? Keep up the good fight!
995	13.3	Incompatible beliefs	You're a smart cookie. Don't let cognitive dissonance get in the way of your health. Stick to your medication regimen!
996	13.3	Incompatible beliefs	You're a role model for your loved ones. Show them how important it is to take care of yourself by staying on top of your medication.
997	13.3	Incompatible beliefs	You're a trendsetter, not a follower. So why not set the trend for medication adherence and inspire others to do the same?
998	13.3	Incompatible beliefs	You know the importance of evidence-based medical practice. So why not apply that same logic to your own medication adherence?
999	13.3	Incompatible beliefs	You're a social butterfly. Don't let stigma or negative influences keep you from taking care of yourself. Keep up with your medication!
1000	13.4	Valued self-identity	You are a strong and capable person who values their health. Remember to take your medication as prescribed to maintain your well-being.
1001	13.4	Valued self-identity	Your identity as a responsible and proactive individual is important to you. Taking your medication as directed is a crucial part of that identity.
1002	13.4	Valued self-identity	You are a fighter who doesn't let anything stand in their way. Keep up the good fight by taking your medication as prescribed.
1003	13.4	Valued self-identity	Your identity as a loving and caring family member is important to you. Taking your medication as directed will help you stay healthy and be there for your loved ones.
1004	13.4	Valued self-identity	You are a determined and resilient person who doesn't give up easily. Keep up that determination by taking your medication as prescribed.
1005	13.4	Valued self-identity	Your identity as a hardworking and dedicated individual is important to you. Taking your medication as directed is a crucial part of maintaining that identity.
1006	13.4	Valued self-identity	You are a strong and independent person who values their health. Remember to take your medication as prescribed to maintain your independence.
1007	13.4	Valued self-identity	Your identity as a responsible and reliable individual is important to you. Taking your medication as directed is a crucial part of that identity.
1008	13.4	Valued self-identity	You are a positive and optimistic person who always looks on the bright side. Keep that positivity going by taking your medication as prescribed.
1009	13.4	Valued self-identity	Your identity as a caring and compassionate person is important to you. Taking your medication as directed will help you continue to care for others.
1010	13.4	Valued self-identity	You are a determined and motivated person who always strives for success. Keep up that motivation by taking your medication as prescribed.
1011	13.4	Valued self-identity	Your identity as a strong and resilient individual is important to you. Taking your medication as directed will help you maintain that strength and resilience.
1012	13.4	Valued self-identity	You are a loving and supportive family member who always puts others first. Remember to take your medication as prescribed so you can continue to be there for your loved ones.
1013	13.4	Valued self-identity	Your identity as a hardworking and dedicated individual is important to you. Taking your medication as directed is a crucial part of maintaining that identity.
1014	13.4	Valued self-identity	You are a positive and optimistic person who always sees the good in others. Keep that positivity going by taking your medication as prescribed.
1015	13.4	Valued self-identity	Your identity as a responsible and reliable individual is important to you. Taking your medication as directed is a crucial part of that identity.
1016	13.4	Valued self-identity	You are a determined and motivated person who always strives for success. Keep up that motivation by taking your medication as prescribed.
1017	13.4	Valued self-identity	Your identity as a strong and resilient individual is important to you. Taking your medication as directed will help you maintain that strength and resilience.
1018	13.4	Valued self-identity	You are a loving and supportive family member who always puts others first. Remember to take your medication as prescribed so you can continue to be there for your loved ones.
1019	13.4	Valued self-identity	Your identity as a hardworking and dedicated individual is important to you. Taking your medication as directed is a crucial part of maintaining that identity.
1020	13.4	Valued self-identity	You are a positive and optimistic person who always sees the good in others. Keep that positivity going by taking your medication as prescribed.
1021	13.4	Valued self-identity	Your identity as a responsible and reliable individual is important to you. Taking your medication as directed is a crucial part of that identity.
1022	13.4	Valued self-identity	You are a determined and motivated person who always strives for success. Keep up that motivation by taking your medication as prescribed.
1023	13.4	Valued self-identity	Your identity as a strong and resilient individual is important to you. Taking your medication as directed will help you maintain that strength and resilience.
1024	13.4	Valued self-identity	You are a loving and supportive family member who always puts others first. Remember to take your medication as prescribed so you can continue to be there for your loved ones.
1025	13.5	Identity associated with changed behavior	You're not just taking medication, you're taking control of your health and becoming a proactive diabetes manager.
1026	13.5	Identity associated with changed behavior	By taking your medication every day, you're showing yourself and others that you're committed to living a healthy life with diabetes.
1027	13.5	Identity associated with changed behavior	You're not just popping pills, you're taking a step towards being the healthiest version of yourself.
1028	13.5	Identity associated with changed behavior	Every time you take your medication, you're reinforcing your new identity as a responsible and proactive diabetes patient.
1029	13.5	Identity associated with changed behavior	Taking your medication is not just a chore, it's a way to show yourself that you're committed to living a healthy life with diabetes.
1030	13.5	Identity associated with changed behavior	By taking your medication every day, you're becoming the kind of person who takes their health seriously and prioritizes self-care.
1031	13.5	Identity associated with changed behavior	You're not just taking medication, you're taking control of your diabetes and becoming a healthier, happier you.
1032	13.5	Identity associated with changed behavior	Every time you take your medication, you're reinforcing your new identity as a person who takes their health seriously and is committed to managing their diabetes.
1033	13.5	Identity associated with changed behavior	Taking your medication is not just a task, it's a way to show yourself and others that you're dedicated to living a healthy life with diabetes.
1034	13.5	Identity associated with changed behavior	By taking your medication every day, you're becoming the kind of person who prioritizes their health and takes action to manage their diabetes.
1035	13.5	Identity associated with changed behavior	You're not just taking medication, you're taking charge of your diabetes and becoming a proactive, empowered patient.
1036	13.5	Identity associated with changed behavior	Every time you take your medication, you're reinforcing your new identity as a person who is committed to managing their diabetes and living a healthy life.
1037	13.5	Identity associated with changed behavior	Taking your medication is not just a routine, it's a way to show yourself that you're taking control of your diabetes and your health.
1038	13.5	Identity associated with changed behavior	By taking your medication every day, you're becoming the kind of person who is proactive about their health and committed to managing their diabetes.
1039	13.5	Identity associated with changed behavior	You're not just taking medication, you're taking a step towards becoming the healthiest version of yourself and managing your diabetes with confidence.
1040	13.5	Identity associated with changed behavior	Every time you take your medication, you're reinforcing your new identity as a person who is dedicated to managing their diabetes and living a healthy life.
1041	13.5	Identity associated with changed behavior	Taking your medication is not just a habit, it's a way to show yourself and others that you're committed to taking care of your health and managing your diabetes.
1042	13.5	Identity associated with changed behavior	By taking your medication every day, you're becoming the kind of person who prioritizes their health and takes action to manage their diabetes with confidence.
1043	13.5	Identity associated with changed behavior	You're not just taking medication, you're taking control of your diabetes and becoming a proactive, empowered patient who is committed to living a healthy life.
1044	13.5	Identity associated with changed behavior	Every time you take your medication, you're reinforcing your new identity as a person who is dedicated to managing their diabetes and taking care of their health.
1045	13.5	Identity associated with changed behavior	Taking your medication is not just a task, it's a way to show yourself and others that you're committed to living a healthy life with diabetes and taking control of your health.
1046	13.5	Identity associated with changed behavior	By taking your medication every day, you're becoming the kind of person who is proactive about their health and committed to managing their diabetes with confidence.
1047	13.5	Identity associated with changed behavior	You're not just taking medication, you're taking a step towards becoming the healthiest version of yourself and managing your diabetes with ease.
1048	13.5	Identity associated with changed behavior	Every time you take your medication, you're reinforcing your new identity as a person who is committed to managing their diabetes and living a healthy life with confidence.
1049	13.5	Identity associated with changed behavior	Taking your medication is not just a routine, it's a way to show yourself and others that you're dedicated to taking care of your health and managing your diabetes with ease.
1050	15.1	Verbal persuasion about capability	You've got this! Taking your medication every day is a small but powerful step towards managing your diabetes.
1051	15.1	Verbal persuasion about capability	Don't let self-doubt hold you back. You have the capability to take control of your health by adhering to your medication regimen.
1052	15.1	Verbal persuasion about capability	Believe in yourself! You have the power to manage your diabetes by taking your medication as prescribed.
1053	15.1	Verbal persuasion about capability	You are capable of making a positive change in your health by taking your medication every day.
1054	15.1	Verbal persuasion about capability	You have the strength and ability to manage your diabetes through consistent medication adherence.
1055	15.1	Verbal persuasion about capability	Don't underestimate yourself! You have the capability to successfully manage your diabetes with the help of your medication.
1056	15.1	Verbal persuasion about capability	You are in control of your health. By taking your medication as prescribed, you are taking a proactive step towards managing your diabetes.
1057	15.1	Verbal persuasion about capability	You have the power to overcome any obstacles in your way, including medication adherence. Believe in yourself!
1058	15.1	Verbal persuasion about capability	You are capable of achieving your health goals by consistently taking your medication.
1059	15.1	Verbal persuasion about capability	Don't let self-doubt hold you back from managing your diabetes. You have the capability to succeed through medication adherence.
1060	15.1	Verbal persuasion about capability	You have the ability to take control of your diabetes by adhering to your medication regimen. Believe in yourself!
1061	15.1	Verbal persuasion about capability	You are capable of making a positive change in your health by taking your medication every day.
1062	15.1	Verbal persuasion about capability	You have the strength and ability to manage your diabetes through consistent medication adherence.
1063	15.1	Verbal persuasion about capability	Don't underestimate yourself! You have the capability to successfully manage your diabetes with the help of your medication.
1064	15.1	Verbal persuasion about capability	You are in control of your health. By taking your medication as prescribed, you are taking a proactive step towards managing your diabetes.
1065	15.1	Verbal persuasion about capability	You have the power to overcome any obstacles in your way, including medication adherence. Believe in yourself!
1066	15.1	Verbal persuasion about capability	You are capable of achieving your health goals by consistently taking your medication.
1067	15.1	Verbal persuasion about capability	Don't let self-doubt hold you back from managing your diabetes. You have the capability to succeed through medication adherence.
1068	15.1	Verbal persuasion about capability	You have the ability to take control of your diabetes by adhering to your medication regimen. Believe in yourself!
1069	15.1	Verbal persuasion about capability	You are capable of making a positive change in your health by taking your medication every day.
1070	15.1	Verbal persuasion about capability	You have the strength and ability to manage your diabetes through consistent medication adherence.
1071	15.1	Verbal persuasion about capability	Don't underestimate yourself! You have the capability to successfully manage your diabetes with the help of your medication.
1072	15.1	Verbal persuasion about capability	You are in control of your health. By taking your medication as prescribed, you are taking a proactive step towards managing your diabetes.
1073	15.1	Verbal persuasion about capability	You have the power to overcome any obstacles in your way, including medication adherence. Believe in yourself!
1074	15.1	Verbal persuasion about capability	You are capable of achieving your health goals by consistently taking your medication.
1075	15.2	Mental rehearsal of successful performance	Imagine yourself taking your medication at the same time every day, and feeling proud of your commitment to your health.
1076	15.2	Mental rehearsal of successful performance	Picture yourself checking your blood sugar levels regularly, and feeling confident in your ability to manage your diabetes.
1077	15.2	Mental rehearsal of successful performance	Visualize yourself preparing a healthy meal, and feeling satisfied with your food choices.
1078	15.2	Mental rehearsal of successful performance	Imagine yourself going for a walk after dinner, and feeling energized and accomplished.
1079	15.2	Mental rehearsal of successful performance	Picture yourself packing your medication with you when you leave the house, and feeling prepared for any situation.
1080	15.2	Mental rehearsal of successful performance	Visualize yourself saying no to unhealthy snacks, and feeling empowered by your self-control.
1081	15.2	Mental rehearsal of successful performance	Imagine yourself tracking your medication intake in a journal, and feeling organized and in control.
1082	15.2	Mental rehearsal of successful performance	Picture yourself taking your medication before a meal, and feeling confident in your ability to manage your blood sugar levels.
1083	15.2	Mental rehearsal of successful performance	Visualize yourself drinking plenty of water throughout the day, and feeling refreshed and hydrated.
1084	15.2	Mental rehearsal of successful performance	Imagine yourself taking a break from work to check your blood sugar levels, and feeling proud of your dedication to your health.
1085	15.2	Mental rehearsal of successful performance	Picture yourself taking your medication with a healthy breakfast, and feeling ready to tackle the day ahead.
1086	15.2	Mental rehearsal of successful performance	Visualize yourself saying yes to healthy food options, and feeling proud of your commitment to your health.
1087	15.2	Mental rehearsal of successful performance	Imagine yourself taking a walk during your lunch break, and feeling refreshed and energized for the rest of the day.
1088	15.2	Mental rehearsal of successful performance	Picture yourself taking your medication before bed, and feeling confident in your ability to manage your diabetes while you sleep.
1089	15.2	Mental rehearsal of successful performance	Visualize yourself practicing stress-reducing techniques, and feeling calm and in control.
1090	15.2	Mental rehearsal of successful performance	Imagine yourself taking your medication with a glass of water, and feeling hydrated and healthy.
1091	15.2	Mental rehearsal of successful performance	Picture yourself checking your blood sugar levels before and after exercise, and feeling proud of your commitment to your health.
1092	15.2	Mental rehearsal of successful performance	Visualize yourself taking your medication while on vacation, and feeling prepared and in control of your diabetes management.
1093	15.2	Mental rehearsal of successful performance	Imagine yourself saying no to alcohol, and feeling proud of your commitment to your health.
1094	15.2	Mental rehearsal of successful performance	Picture yourself taking your medication while on a road trip, and feeling prepared for any situation.
1095	15.2	Mental rehearsal of successful performance	Visualize yourself taking a break from work to stretch and move your body, and feeling refreshed and energized.
1096	15.2	Mental rehearsal of successful performance	Imagine yourself taking your medication with a healthy snack, and feeling satisfied and nourished.
1097	15.2	Mental rehearsal of successful performance	Picture yourself checking your blood sugar levels before and after a big meal, and feeling proud of your commitment to your health.
1098	15.2	Mental rehearsal of successful performance	Visualize yourself taking your medication while out with friends, and feeling confident in your ability to manage your diabetes in social situations.
1099	15.2	Mental rehearsal of successful performance	Imagine yourself taking your medication while on a hike, and feeling strong and capable.
1100	15.3	Focus on past success	Remember how good it felt when you took your medication on time yesterday? Keep up the great work!
1101	15.3	Focus on past success	You've been doing an amazing job taking your medication every day. Keep it up!
1102	15.3	Focus on past success	You've already shown that you can take control of your health by taking your medication. Keep up the great work!
1103	15.3	Focus on past success	You've been doing a fantastic job of taking your medication on time. Keep up the good work!
1104	15.3	Focus on past success	Remember how much better you felt when you took your medication as prescribed? Keep up the great work!
1105	15.3	Focus on past success	You've already proven that you can take control of your health by taking your medication. Keep up the great work!
1106	15.3	Focus on past success	You've been doing an excellent job of taking your medication every day. Keep it up!
1107	15.3	Focus on past success	Remember how proud you felt when you took your medication on time? Keep up the great work!
1108	15.3	Focus on past success	You've already shown that you can take control of your health by taking your medication. Keep up the good work!
1109	15.3	Focus on past success	You've been doing a fantastic job of taking your medication as prescribed. Keep up the great work!
1110	15.3	Focus on past success	Remember how much better you felt when you took your medication on time? Keep up the great work!
1111	15.3	Focus on past success	You've already proven that you can take control of your health by taking your medication. Keep up the great work!
1112	15.3	Focus on past success	You've been doing an excellent job of taking your medication every day. Keep it up!
1113	15.3	Focus on past success	Remember how good it felt when you took your medication as prescribed? Keep up the great work!
1114	15.3	Focus on past success	You've already shown that you can take control of your health by taking your medication. Keep up the good work!
1115	15.3	Focus on past success	You've been doing a fantastic job of taking your medication on time. Keep up the great work!
1116	15.3	Focus on past success	Remember how proud you felt when you took your medication every day? Keep up the great work!
1117	15.3	Focus on past success	You've already proven that you can take control of your health by taking your medication. Keep up the great work!
1118	15.3	Focus on past success	You've been doing an excellent job of taking your medication as prescribed. Keep it up!
1119	15.3	Focus on past success	Remember how much better you felt when you took your medication on time? Keep up the great work!
1120	15.3	Focus on past success	You've already shown that you can take control of your health by taking your medication. Keep up the good work!
1121	15.3	Focus on past success	You've been doing a fantastic job of taking your medication every day. Keep it up!
1122	15.3	Focus on past success	Remember how good it felt when you took your medication as prescribed? Keep up the great work!
1123	15.3	Focus on past success	You've already proven that you can take control of your health by taking your medication. Keep up the great work!
1124	15.3	Focus on past success	You've been doing an excellent job of taking your medication on time. Keep up the great work!
1125	15.4	Self-talk	I am taking my medication to take control of my health and feel better every day.
1126	15.4	Self-talk	I can do this! Taking my medication is a small step towards a healthier me.
1127	15.4	Self-talk	I am committed to my health and taking my medication is a part of that commitment.
1128	15.4	Self-talk	I am in control of my health and taking my medication is a powerful step towards that control.
1129	15.4	Self-talk	I am taking my medication to prevent complications and live a longer, healthier life.
1130	15.4	Self-talk	I am proud of myself for taking my medication and prioritizing my health.
1131	15.4	Self-talk	I am capable of managing my diabetes and taking my medication is a part of that management.
1132	15.4	Self-talk	I am taking my medication to keep my blood sugar levels in check and feel my best.
1133	15.4	Self-talk	I am taking my medication to prevent future health problems and live my life to the fullest.
1134	15.4	Self-talk	I am taking my medication to show myself love and care for my body.
1135	15.4	Self-talk	I am taking my medication to stay on track with my health goals and achieve them.
1136	15.4	Self-talk	I am taking my medication to feel empowered and in control of my diabetes.
1137	15.4	Self-talk	I am taking my medication to prioritize my health and well-being.
1138	15.4	Self-talk	I am taking my medication to show myself that I am capable of managing my diabetes.
1139	15.4	Self-talk	I am taking my medication to stay healthy and enjoy all the things I love in life.
1140	15.4	Self-talk	I am taking my medication to feel confident and in control of my diabetes.
1141	15.4	Self-talk	I am taking my medication to prevent complications and live a long, fulfilling life.
1142	15.4	Self-talk	I am taking my medication to show myself that I am strong and capable of managing my diabetes.
1143	15.4	Self-talk	I am taking my medication to stay on track with my health journey and achieve my goals.
1144	15.4	Self-talk	I am taking my medication to prioritize my health and show myself love and care.
1145	15.4	Self-talk	I am taking my medication to feel energized and ready to take on the day.
1146	15.4	Self-talk	I am taking my medication to prevent future health problems and live my best life.
1147	15.4	Self-talk	I am taking my medication to stay healthy and enjoy all the things I love in life.
1148	15.4	Self-talk	I am taking my medication to feel confident and in control of my diabetes.
1149	15.4	Self-talk	I am taking my medication to show myself that I am capable of managing my diabetes and living a healthy life.
