# Supplementary material for: Behavioral Nudging With Generative AI for Content Development in SMS Health Care Interventions: Case Study
Source: JMIR AI. 2024 Oct 15;3:e52974. doi: 10.2196/52974 (PMC11522651; doi:10.2196/52974)
Supplement: Multimedia Appendix 1 [file ai_v3i1e52974_app1.zip › Multimedia Appendix 1/data/comparison_dataset.csv]

	No	Message
0	1.1	Think about what changes you can make so that half of your plate is filled with leafy greens.
1	1.1	Think about what small steps you can take to reach your health goals.
2	1.2	Think about some ways you can fit exercise in when you have a busy week.
3	1.2	Don't deny your cravings! When you are craving something sweet, focus on quality and quantity. Example: when you want a cookie make it the best cookie in town!
4	1.2	There will be times when you don't achieve your goals. This happens to everyone! Think about how you can respond to these times in a productive way.
5	1.2	Each season has different challenges to staying active. Think about ways you can exercise when the weather changes.
6	1.2	Tracking your food and exercise can take a lot of time, but it can make you feel more accountable and motivated to continue making changes!
7	1.2	Make a plan for the next time you're craving refined carbs or sugar (example: when I crave candy, then I will find a low sugar option to satisfy my craving).
8	1.2	Try preparing food on the weekend or when you have extra time. This can help reduce the stress of making healthy meals when you're busy.
9	1.2	Eating healthy will be challenging at times. Plan ahead to reduce sugar intake (e.g., only order 1 dessert to share with a friend on vacation).
10	1.2	Eating healthy can be challenging at times (like during the holidays!). Think about ways to ensure half your plate is filled with veggies.
11	1.2	Think about some ways you can eat healthy when you have a busy week.
12	1.2	Eating healthy will be challenging at times so plan ahead. For example, during the holidays stick to your favourite cookie instead of trying one of everything.
13	1.3	Think about ways you can cut out some added sugar from your diet.
14	1.3	Some people like to make short term goals; think about what would be a good exercise plan for you this week.
15	1.3	Make a goal to do some physical activity this week.
16	1.3	Think about what exercise goal you want to make today, if any.
17	1.3	Think about small changes you can make to your diet this week.
18	1.4	Eating healthy will be challenging at times so plan ahead. For example, during the holidays stick to your favourite cookie instead of trying one of everything.
19	1.4	Each season has different challenges to staying active. Think about ways you can exercise when the weather changes.
20	1.4	Think about where, when and how you'll get your exercise in today!
21	1.4	Scheduling your exercise sessions like an appointment can help you stay on track and get your workouts in!
22	1.4	Exercising while on vacation is hard! Think about ways you can be physically active while on vacation.
23	1.4	When you make a plan think realistically about when, where and how often you want to do a certain behaviour.
24	1.4	Some people find it easier to make small changes to their diet or exercise. Think about a plan to make a small change that would work for you this week.
25	1.4	Eating healthy can be challenging at times (like during the holidays!). Think about ways to ensure half your plate is filled with veggies.
26	1.4	Make a plan for what you want to do this week for your health. The more detailed the plan, the more likely you are to do it!
27	1.4	Make a plan for the next time you're craving refined carbs or sugar (example: when I crave candy, then I will find a low sugar option to satisfy my craving).
28	1.4	Eating healthy will be challenging at times. Plan ahead to reduce sugar intake (e.g., only order 1 dessert to share with a friend on vacation).
29	1.4	Don't deny your cravings! When you are craving something sweet, focus on quality and quantity. Example: when you want a cookie make it the best cookie in town!
30	1.7	Your first plan will not work 100% of the time. Continue to change your goals until you find what works best for you!
31	2.3	Some people find it helpful to record their food. If this is you, try writing it down on a notepad or use an app (e.g, healthwatch360 or myfitness pal).
32	2.3	Use the talk test to monitor exercise intensity. High intensity = it's difficult to talk. Moderate intensity = it's difficult to sing.
33	2.3	Consider recording your exercise in a phone app or notebook.
34	2.3	Tracking your food/exercise can help you learn about your own behaviours.
35	2.3	Track your diet and exercise. Research shows this is an important part of changing behaviour for many people.
36	2.3	Continue tracking your food! Tracking your food can help you stay mindful of what you are putting in your body.
37	3.1	It's the small steps that lead to big changes in your health. Every step you take this week is a step towards a healthier you.
38	3.1	Having people who support us is important! Think about who in your life can help you stick with the goals that are important to you.
39	3.1	Maintaining diet and exercise behaviours can be challenging. Many people find it helpful to share this journey with a close friend.
40	3.1	You've shown yourself that you can integrate exercise into your daily routine. Keep up the great work!
41	3.1	It's not an all-or-nothing approach. If you partially complete your goal next week it will bring you closer to your long-term physical activity goals.
42	3.1	If you have missed a few exercise sessions, it's okay! Start with a shorter exercise session and work your way up over time!
43	3.1	You've worked hard and proved to yourself what you are capable of. Take pride in your daily achievements. You can inspire others, too!
44	3.1	Take a moment to think about all the hard work you've put in. You are becoming a healthier you!
45	3.1	Canadian guidelines encourage us to get at least 150 minutes of exercise per week. You can do it!
46	3.1	We all need support from others to help us with our goals sometimes. Think about who in your life can help you stick to your exercise plan.
47	3.2	Exercising with a buddy can give you motivation and support - and can be a nice way to spend time together!
48	4.1	Eat more leafy greens and less sugar, and exercise more! These actions have been shown to decrease the risk of type 2 diabetes.
49	4.1	Canadian guidelines encourage us to get at least 150 minutes of exercise per week. You can do it!
50	4.4	Tracking your food can help you uncover the hidden sugar in your diet.
51	4.4	Tracking your diet can help you see the ingredients (like sugar) in your food choices and decide if/how you want to make changes to your diet.
52	4.4	It can take a lot of trial and error to find what works. Many people feel that knowing what doesn't work for them is just as valuable as knowing what does!
53	5.1	Keep exercising! Regular exercise has many benefits, including increased energy levels and better sleeps.
54	5.1	Think about all the positive benefits you will get during your next workout (better mood, sleep, reducing your diabetes risk)!
55	5.1	You can do something good for your body by going for a 15-minute walk. It will have a positive impact on your blood sugar levels right away!
56	5.1	Exercise lowers blood sugar levels right away - and for the next 24 hours! You can get these benefits with just a 15-minute walk.
57	5.1	Eat more leafy greens and less sugar, and exercise more! These actions have been shown to decrease the risk of type 2 diabetes.
58	5.1	Research shows that making changes to your diet and exercise is more effective than prescription drugs in preventing type 2 diabetes!
59	5.1	Eating more vegetables and less sugar can decrease your risk of developing type 2 diabetes!
60	5.2	You can do something good for your body by going for a 15-minute walk. It will have a positive impact on your blood sugar levels right away!
61	5.3	People who make realistic changes that they enjoy are more likely to maintain them in the long run.
62	5.3	Making changes to diet and exercise wont always be fun or easy. Think about reasons to stick with it.
63	5.4	Pay attention to how you're feeling during exercise so that you know how hard you're working.
64	5.6	For some people, regular exercise can decrease stress and improve their mood.
65	5.6	Making changes to diet and exercise wont always be fun or easy. Think about reasons to stick with it.
66	6.2	Some people find it helpful to check food labels for sugar content when they go grocery shopping.
67	6.2	Some people like to track their food before they make it, others like to log everything they eat at the end of the day. Find what works for you!
68	6.2	Are sugary snacks in the house too tempting? Some people get rid of snacks in the house, others put them somewhere hard to reach (out of sight out of mind).
69	6.2	Many people like to log their food choices because it increases their accountability.
70	6.2	It can take a lot of trial and error to find what works. Many people feel that knowing what doesn't work for them is just as valuable as knowing what does!
71	6.2	Some people cut back on eating too much sugar, others exercise more. Take a second to think about how these goals can fit with what is important to you.
72	6.2	People who make realistic changes that they enjoy are more likely to maintain them in the long run.
73	6.2	Many people find it challenging to stick to a new exercise routine. Think about some good reasons to stick to yours.
74	7.1	Scheduling your exercise sessions like an appointment can help you stay on track and get your workouts in!
75	7.1	Try putting your workout clothes and shoes near the front door. This can serve as a reminder to get your exercise in!
76	7.1	Reminders can be helpful when we are trying to form new habits. Put a reminder in your phone, a note on your fridge, or get creative!
77	8.1	Make exercise a part of your routine by linking it to something you do daily. For example, when I finish dinner I will go for a walk.
78	8.2	Everyone has cravings! Think of a way to satisfy your craving in while eating less sugar (e.g., swap candy for fruit).
79	8.2	Try swapping refined carbs (e.g., white bread) with above-ground veggies (e.g., cucumber).
80	8.2	Getting rid of old habits is hard, so start small: try eating fruit when you're craving something sweet, or drink water instead of juice/pop.
81	8.2	Try substituting a behaviour you want to change with one that aligns with your goals (eg, I want to stay healthy for my family so I take the stairs instead of the elevator).
82	8.2	Reversing old habits can be hard, so start small: try taking the stairs instead of the elevator, park at the far end of a parking lot, or commute by walking!
83	8.2	Consider reducing your sitting time by going for a walk after dinner - just a 15-minute walk can make a difference!
84	8.3	Some people find it helpful to check food labels for sugar content when they go grocery shopping.
85	8.3	Make exercise a part of your routine by linking it to something you do daily. For example, when I finish dinner I will go for a walk.
86	8.4	Consider reducing your sitting time by going for a walk after dinner - just a 15-minute walk can make a difference!
87	8.4	Getting rid of old habits is hard, so start small: try eating fruit when you're craving something sweet, or drink water instead of juice/pop.
88	8.4	Reversing old habits can be hard, so start small: try taking the stairs instead of the elevator, park at the far end of a parking lot, or commute by walking!
89	8.6	You and your coach probably talked about eating habits. Keep thinking about these healthy choices on your own or with someone else.
90	8.6	Remember the exercise you did with your coach? Try to reach those same target heart rate zones on your own!
91	8.7	Start with small changes to your carb choices and build on those successes!
92	8.7	Removing all sugar is hard! Start by reducing the amount or frequency of sugar. Example: Share your fave dessert with a friend or eat it less often.
93	8.7	If you have missed a few exercise sessions, it's okay! Start with a shorter exercise session and work your way up over time!
94	8.7	Remember: making small changes that build over time is more effective than one big change you can’t stick with.
95	8.7	We call ourselves Small Steps for Big Changes for a reason. Remember that those small steps can amount to something great!
96	9.1	Research shows that making changes to your diet and exercise is more effective than prescription drugs in preventing type 2 diabetes!
97	9.1	Track your diet and exercise. Research shows this is an important part of changing behaviour for many people.
98	9.1	Canadian guidelines encourage us to get at least 150 minutes of exercise per week. You can do it!
99	9.1	According to the Canadian Food Guide, you should fill half your plate with above ground veggies (e.g., spinach, cucumber, and cauliflower to name a few)!
100	9.1	To reduce diabetes risk, it is recommended that women eat less than 6 tsp of added sugar and men eat less than 9 tsp of added sugar each day.
101	9.2	Making changes to diet and exercise wont always be fun or easy. Think about reasons to stick with it.
102	9.2	When eating healthy feels challenging, think about the pros and cons to eating healthy. We'd guess the pros outweigh the cons!
103	9.2	Continuing to exercise won’t always be easy. Remind yourself why you joined the program (we bet these reasons will outweigh reasons not to exercise!).
104	9.2	Eating healthy won’t always be a priority. Think about why making these changes is important to you and if these reasons outweigh the cons.
105	9.2	Think about all the great reasons why you are making these changes - these reasons probably outweigh the cons!
106	10.3	Time some time to think about and celebrate each new change you've made.
107	10.3	Celebrate all the progress you've made, the goals you've accomplished and the goals you will conquer!
108	10.3	Don't forget to celebrate the small steps you make! Cutting out a little sugar each day can go a long way.
109	10.3	If you put in the effort to eat healthy this week, then think about how you can celebrate this success!
110	10.3	Every exercise session you complete gets you closer to your long term goals. Remember to celebrate the small steps you're making along the way!
111	10.3	Don't forget to celebrate the progress you've made in achieving your goals!
112	10.9	Time some time to think about and celebrate each new change you've made.
113	10.9	Celebrate all the progress you've made, the goals you've accomplished and the goals you will conquer!
114	10.9	If you put in the effort to eat healthy this week, then think about how you can celebrate this success!
115	10.9	Don't forget to celebrate the progress you've made in achieving your goals!
116	10.9	Don't forget to celebrate the small steps you make! Cutting out a little sugar each day can go a long way.
117	11.2	Try preparing food on the weekend or when you have extra time. This can help reduce the stress of making healthy meals when you're busy.
118	11.2	Some people find that scheduling in their exercise can help reduce stress.
119	11.2	Planning ahead can help reduce stress when you're busy.
120	11.3	Planning ahead can help reduce stress when you're busy.
121	11.3	Some people find that scheduling in their exercise can help reduce stress.
122	12.1	Need a distraction to get through your exercise session? Some people like to listen to music or exercise with a buddy! What works for you?
123	12.1	Are sugary snacks in the house too tempting? Some people get rid of snacks in the house, others put them somewhere hard to reach (out of sight out of mind).
124	12.1	Set yourself up for success. Make small changes to your home or work to help you succeed in achieving your goals.
125	12.2	Need a distraction to get through your exercise session? Some people like to listen to music or exercise with a buddy! What works for you?
126	12.3	Are sugary snacks in the house too tempting? Some people get rid of snacks in the house, others put them somewhere hard to reach (out of sight out of mind).
127	12.4	We all use food as a distraction at times and snack when we are bored. Think about something you can do to entertain yourself without snacks!
128	12.4	Need a distraction to get through your exercise session? Some people like to listen to music or exercise with a buddy! What works for you?
129	12.4	Some people like to use distractions while exercising. If that’s you, try listening to music or podcasts, or ever exercising with a friend!
130	13.1	Your behaviour is an example to those around you. When people see the effort you are putting into creating a healthy lifestyle, you're likely to inspire others!
131	13.1	The steps you take to staying healthy and active can improve the health of those around you!
132	13.1	The healthy food choices we make can inspire others around us to do the same!
133	13.1	You've worked hard and proved to yourself what you are capable of. Take pride in your daily achievements. You can inspire others, too!
134	13.2	There are some weeks when getting 150 minutes of exercise seems daunting. In those weeks, try thinking about reducing the time you spend sitting each day.
135	13.2	Not every part of changing behaviours is fun. Try to focus on the positive aspects of making these changes (e.g., improved health, increased energy)!
136	13.2	It can be hard to think about taking away treats you enjoy. Instead, focus on getting in all your servings of fruits and veggies.
137	13.2	Don’t think of a slip as harmful or bad; they are INEVITABLE. Don't be discouraged! What is more important is how we react to slips and recommit to change.
138	14.4	Celebrate all the progress you've made, the goals you've accomplished and the goals you will conquer!
139	14.4	Don't forget to celebrate the progress you've made in achieving your goals!
140	14.4	Every exercise session you complete gets you closer to your long term goals. Remember to celebrate the small steps you're making along the way!
141	14.4	Don't forget to celebrate the small steps you make! Cutting out a little sugar each day can go a long way.
142	14.5	Time some time to think about and celebrate each new change you've made.
143	15.1	You are still a healthy eater even when there are days that don't go according to plan. Make your next meal a balanced and healthy one!
144	15.1	You've already proven to yourself that you can take steps towards a healthier diet.
145	15.1	It's the small steps that lead to big changes in your health. Every step you take this week is a step towards a healthier you.
146	15.1	Diet and exercise changes are exciting and challenging. You are taking steps to be healthier. Continue to succeed in these pride-worthy changes!
147	15.1	It's not an all-or-nothing approach. If you partially complete your goal next week it will bring you closer to your long-term physical activity goals.
148	15.1	You are capable of making lasting changes to improve your health!
149	15.1	When you put your mind to something, you do it!
150	15.1	You got your heart rate into the zone and successfully exercised for 3 weeks as part of the program. You are capable of being active on your own!
151	15.1	You have the ability to live an active lifestyle, you've already shown yourself how! Remember how capable you are if you start to doubt your abilities.
152	15.3	You've shown yourself that you are capable of being active!
153	15.3	You've shown yourself that you can integrate exercise into your daily routine. Keep up the great work!
154	15.3	Think about all the great changes that you have made since joining the program. Every small step you take along the way counts!
155	15.3	Take some time to think about and reflect on how you feel about each new change you've made.
156	15.3	You got your heart rate into the zone and successfully exercised for 3 weeks as part of the program. You are capable of being active on your own!
157	15.3	Take a moment to think about all the hard work you've put in. You are becoming a healthier you!
158	15.3	Reflect on the progress you've made. You will surprise yourself on how far you've come!
159	15.3	You have the ability to live an active lifestyle, you've already shown yourself how! Remember how capable you are if you start to doubt your abilities.
160	15.3	Change is challenging. Take time to reflect on your dedication - be proud of yourself!
161	15.3	You've already shown yourself that you are very capable of eating well and making healthier choices!
162	15.3	You've already proven to yourself that you can take steps towards a healthier diet.
163	15.3	Reducing the amount of sugar you eat isn't easy! Think about what has worked for you in the past to reduce your sugar intake.
164	15.4	You are making changes that will benefit your overall health. Remind yourself of these benefits.
165	15.4	Remind yourself why having a healthy lifestyle is important. Keep these reasons in mind as you go about your day!
166	15.4	When you are grocery shopping or before making a meal, remind yourself why you want to reduce sugar and refined carbs.
167	15.4	We all feel different physical sensations while exercising. When you start to sweat or breath heavy, remind yourself that it is a normal part of exercise.
168	16.2	Think about all the positive benefits you will get during your next workout (better mood, sleep, reducing your diabetes risk)!
