# Supplementary material for: Behavioral Nudging With Generative AI for Content Development in SMS Health Care Interventions: Case Study
Source: JMIR AI. 2024 Oct 15;3:e52974. doi: 10.2196/52974 (PMC11522651; doi:10.2196/52974)
Supplement: Multimedia Appendix 1 [file ai_v3i1e52974_app1.zip › Multimedia Appendix 1/data/BCT_Database.csv]

No	Label	Definition	Examples	Theoretical Constructs	Behavioral Strategies
1.2	Problem solving	Analyze, or prompt the person to analyze, factors influencing the behavior and generate or select strategies that include overcoming barriers and/or increasing facilitators (includes ‘Relapse Prevention’ and ‘Coping Planning’).	Identify specific triggers (e.g. being in a pub, feeling anxious) that generate the urge/want/need to drink and develop strategies for avoiding environmental triggers or for managing negative emotions, such as anxiety, that motivate drinking; or prompt the patient to identify barriers preventing them from starting a new exercise regime, e.g. lack of motivation, and discuss ways in which they coul…	medication-related concerns; perceived barriers; regimen complexity	coping with side effects; problem solving; self-adjustment and experimentation with medication dose and frequency; tailoring care plan
1.4	Action planning	Prompt detailed planning of performance of the behavior (must include at least one of context, frequency, duration, and intensity). Context may be environmental (physical or social) or internal (physical, emotional, or cognitive) (includes ‘Implementation Intentions’).	Encourage a plan to carry condoms when going out socially at weekends; or prompt planning the performance of a particular physical activity (e.g. running) at a particular time (e.g. before work) on certain days of the week.		habits; health-related information and knowledge; problem solving; tailoring care plan
2.3	Self-monitoring of behavior	Establish a method for the person to monitor and record their behavior(s) as part of a behavior change strategy.	Ask the person to record daily, in a diary, whether they have brushed their teeth for at least two minutes before going to bed; or give patient a pedometer and a form for recording daily total number of steps.	necessity beliefs	self-adjustment and experimentation with medication dose and frequency; self-monitoring of outcome(s) of behavior; self-monitoring of symptoms
2.4	Self-monitoring of outcome(s) of behavior	Establish a method for the person to monitor and record the outcome(s) of their behavior as part of a behavior change strategy.	Ask the person to weigh themselves at the end of each day, over a two week period, and record their daily weight on a graph to increase exercise behaviors.	medication-related concerns; necessity beliefs; response efficacy	self-adjustment and experimentation with medication dose and frequency; self-monitoring of outcome(s) of behavior; self-monitoring of symptoms
2.7	Feedback on outcome(s) of behavior	Monitor and provide feedback on the outcome of performance of the behavior.	Inform the person of how much weight they have lost following the implementation of a new exercise regime.	medication-related concerns; necessity beliefs; perceived benefits; perceived seriousness; response efficacy; self-efficacy	self-monitoring of outcome(s) of behavior
3.1	Social support (unspecified)	Advise on, arrange, or provide social support (e.g. from friends, relatives, colleagues, ‘buddies’, or staff) or non-contingent praise or reward for performance of the behavior. It includes encouragement and counselling, but only when it is directed at the behavior.	Advise the person to call a ‘buddy’ when they experience an urge to smoke; or arrange for a housemate to encourage continuation with the behavior change program; or give information about a self-help group that offers support for the behavior.	medication-related concerns; perceived barriers; perceived behavioral control; social comparison; social context (support, influence, and stigma)
3.2	Social support (practical)	Advise on, arrange, or provide practical help (e.g. from friends, relatives, colleagues, ‘buddies’, or staff) for performance of the behavior.	Ask the partner of the patient to put their tablet on the breakfast tray so that the patient remembers to take it.	medication-related concerns; patient-physician relationship and communication; perceived barriers; social comparison; social context (support, influence, and stigma)	coping with side effects; health-related information and knowledge
3.3	Social support (emotional)	Advise on, arrange, or provide emotional social support (e.g. from friends, relatives, colleagues, ‘buddies’, or staff) for performance of the behavior.	Ask the patient to take a partner or friend with them to their colonoscopy appointment.	medication-related concerns; negative emotions; patient-physician relationship and communication; self-efficacy; social comparison; social context (support, influence, and stigma)	coping with side effects
4.1	Instruction on how to perform behavior	Advise or agree on how to perform the behavior (includes ‘Skills training’).	Advise the person how to put a condom on a model of a penis correctly.	medication-related concerns; perceived barriers	health-related information and knowledge
4.2	Information about antecedents	Provide information about antecedents (e.g. social and environmental situations and events, emotions, cognitions) that reliably predict performance of the behaviour.	Advise to keep a record of snacking and of situations or events occurring prior to snacking.	perceived barriers; perceived behavioral control; social context (support, influence, and stigma)
4.3	Re-attribution	Elicit perceived causes of behavior and suggest alternative explanations (e.g. external or internal and stable or unstable).	If the person attributes their over-eating to the frequent presence of delicious food, suggest that the ‘real’ cause may be the person’s inattention to bodily signals of hunger and satiety.	negative emotions; perceived behavioral control; perceived susceptibility	coping with side effects; health-related information and knowledge; self-adjustment and experimentation with medication dose and frequency
4.4	Behavioral experiments	Advise on how to identify and test hypotheses about the behavior, its causes and consequences, by collecting and interpreting data.	Ask a family physician to give evidence-based advice rather than prescribe antibiotics and to note whether the patients are grateful or annoyed.	medication-related concerns	self-adjustment and experimentation with medication dose and frequency; self-monitoring of outcome(s) of behavior
5.1	Information about health consequences	Provide information (e.g. written, verbal, visual) about health consequences of performing the behavior.	Explain that not finishing a course of antibiotics can increase susceptibility to future infection; or present the likelihood of contracting a sexually transmitted infection following unprotected sexual behavior.	attitude; medication-related concerns; necessity beliefs; patient-physician relationship and communication; perceived barriers; perceived benefits; perceived seriousness; perceived susceptibility; response efficacy; social context (support, influence, and stigma)	coping with side effects; health-related information and knowledge; self-adjustment and experimentation with medication dose and frequency; self-monitoring of symptoms; tailoring care plan
5.2	Salience of consequences	Use methods specifically designed to emphasise the consequences of performing the behaviour with the aim of making them more memorable (goes beyond informing about consequences).	Produce cigarette packets showing pictures of health consequences, e.g. diseased lungs, to highlight the dangers of continuing to smoke.	medication-related concerns; motivation; necessity beliefs; perceived barriers	health-related information and knowledge
5.3	Information about social and environmental consequences	Provide information (e.g. written, verbal, visual) about social and environmental consequences of performing the behavior.	Tell family physician about financial remuneration for conducting health screening; or inform a smoker that the majority of people disapprove of smoking in public places.	medication-related concerns; necessity beliefs; perceived barriers; perceived benefits; perceived seriousness	health-related information and knowledge
5.4	Monitoring of emotional consequences	Prompt assessment of feelings after attempts at performing the behavior.	Agree that the person will record how they feel after taking their daily walk.	medication-related concerns; negative emotions; self-efficacy
5.5	Anticipated regret	Induce or raise awareness of expectations of future regret about performance of the unwanted behavior.	Ask the person to assess the degree of regret they will feel if they do not quit smoking.	attitude; medication-related concerns; motivation; necessity beliefs; perceived behavioral control; perceived benefits; perceived seriousness; perceived susceptibility; response efficacy; social comparison	coping with side effects; self-adjustment and experimentation with medication dose and frequency
5.6	Information about emotional consequences	Provide information (e.g. written, verbal, visual) about emotional consequences of performing the behavior.	Explain that quitting smoking increases happiness and life satisfaction.	medication-related concerns; necessity beliefs; negative emotions; perceived barriers; perceived benefits; perceived seriousness	health-related information and knowledge
6.1	Demonstration of the behavior	Provide an observable sample of the performance of the behaviour, directly in person or indirectly, e.g. via film or pictures, for the person to aspire to or imitate (includes ‘Modelling’).	Demonstrate to nurses how to raise the issue of excessive drinking with patients via a role-play exercise.	medication-related concerns; perceived barriers; social context (support, influence, and stigma)	demonstration of the behavior
6.2	Social comparison	Draw attention to others’ performance to allow comparison with the person’s own performance.	Show the doctor the proportion of patients who were prescribed antibiotics for a common cold by other doctors and compare with their own data.	social comparison; social context (support, influence, and stigma)
6.3	Information about others’ approval	Provide information about what other people think about the behavior. The information clarifies whether others will like, approve, or disapprove of what the person is doing or will do.	Tell the staff at the hospital ward that staff at all other wards approve of washing their hands according to the guidelines.	perceived barriers; perceived benefits; perceived seriousness; self-efficacy; social comparison; social context (support, influence, and stigma)
7.1	Prompts/cues	Introduce or define environmental or social stimulus with the purpose of prompting or cueing the behavior. The prompt or cue would normally occur at the time or place of performance.	Put a sticker on the bathroom mirror to remind people to brush their teeth.	medication-related concerns; perceived barriers; regimen complexity	prompts and reminders
8.1	Behavioral practice/rehearsal	Prompt practice or rehearsal of the performance of the behavior one or more times in a context or at a time when the performance may not be necessary, in order to increase habit and skill.	Prompt asthma patients to practice measuring their peak flow in the nurse’s consulting room.	necessity beliefs; perceived behavioral control; self-efficacy	habits; self-management strategies
8.3	Habit formation	Prompt rehearsal and repetition of the behavior in the same context repeatedly so that the context elicits the behavior.	Prompt patients to take their statin tablet before brushing their teeth every evening.	medication-related concerns; necessity beliefs; perceived barriers; regimen complexity	habits; self-management strategies
8.4	Habit reversal	Prompt rehearsal and repetition of an alternative behavior to replace an unwanted habitual behavior.	Ask the person to walk up stairs at work where they previously always took the lift.		habits
8.6	Generalization of target behavior	Advise to perform the wanted behavior, which is already performed in a particular situation, in another situation.	Advise to repeat toning exercises learned in the gym when at home.	social context (support, influence, and stigma)	habits; self-adjustment and experimentation with medication dose and frequency; self-management strategies
8.7	Graded tasks	Set easy-to-perform tasks, making them increasingly difficult, but achievable, until behavior is performed.	Ask the person to walk for 100 yards a day for the first week, then half a mile a day after they have successfully achieved 100 yards, then two miles a day after they have successfully achieved one mile.	self-efficacy	habits; self-management strategies; tailoring care plan
9.1	Credible source	Present verbal or visual communication from a credible source in favour of or against the behavior.	Present a speech given by a high status professional to emphasise the importance of not exposing patients to unnecessary radiation by ordering x-rays for back pain.	medication-related concerns; patient-physician relationship and communication; perceived barriers; response efficacy; social context (support, influence, and stigma)	credible source; health-related information and knowledge
9.2	Pros and cons	Advise the person to identify and compare reasons for wanting (pros) and not wanting (cons) to change the behavior (includes ‘Decisional balance’).	Advise the person to list and compare the advantages and disadvantages of prescribing antibiotics for upper respiratory tract infections.	attitude; medication-related concerns; necessity beliefs; perceived benefits; perceived seriousness; perceived susceptibility; response efficacy	self-adjustment and experimentation with medication dose and frequency
9.3	Comparative imagining of future outcomes	Prompt or advise the imagining and comparing of future outcomes of changed versus unchanged behavior.	Prompt the person to imagine and compare likely or possible outcomes following attending versus not attending a screening appointment.	medication-related concerns; necessity beliefs; perceived benefits; perceived seriousness; perceived susceptibility; social comparison	self-adjustment and experimentation with medication dose and frequency
10.4	Social reward	Arrange verbal or non-verbal reward if and only if there has been effort and/or progress in performing the behavior (includes ‘Positive reinforcement’).	Congratulate the person for each day they eat a reduced fat diet.	self-efficacy
11.2	Reduce negative emotions	Advise on ways of reducing negative emotions to facilitate performance of the behavior (includes ‘Stress Management’).	Advise on the use of stress management skills, e.g. to reduce anxiety about joining Alcoholics Anonymous.	medication-related concerns; negative emotions; perceived barriers; self-efficacy
11.3	Conserving mental resources	Advise on ways of minimizing demands on mental resources to facilitate behavior change.	Advise to carry food calorie content information to reduce the burden on memory in making food choices.	medication-related concerns; perceived barriers; regimen complexity
12.1	Restructuring the physical environment	Change, or advise to change the physical environment in order to facilitate performance of the wanted behavior or create barriers to the unwanted behavior (other than prompts/cues, rewards, and punishments).	Advise to keep biscuits and snacks in a cupboard that is inconvenient to get to; or arrange to move vending machine out of the school.	medication-related concerns	prompts and reminders
12.2	Restructuring the social environment	Change, or advise to change the social environment in order to facilitate performance of the wanted behavior or create barriers to the unwanted behavior (other than prompts/cues, rewards, and punishments).	Advise to minimize time spent with friends who drink heavily to reduce alcohol consumption.	perceived barriers; social context (support, influence, and stigma)
12.3	Avoidance/reducing exposure to cues for the behavior	Advise on how to avoid exposure to specific social and contextual/physical cues for the behavior, including changing daily or weekly routines.	Suggest to a person who wants to quit smoking that their social life focus on activities other than pubs and bars which have been associated with smoking.	perceived barriers; social context (support, influence, and stigma)
12.5	Adding objects to the environment	Add objects to the environment in order to facilitate performance of the behavior.	Provide free condoms to facilitate safe sex; or provide attractive toothbrush to improve tooth brushing technique.	medication-related concerns	prompts and reminders
13.1	Identification of self as role model	Inform that one's own behavior may be an example to others.	Inform the person that if they eat healthily, that may be a good example for their children.	identity; perceived barriers; self-efficacy; social context (support, influence, and stigma)
13.2	Framing/reframing	Suggest the deliberate adoption of a perspective or new perspective on behavior (e.g. its purpose) in order to change cognitions or emotions about performing the behavior (includes ‘Cognitive structuring’).	Suggest that the person might think of the tasks as reducing sedentary behavior (rather than increasing activity).	attitude; medication-related concerns; motivation; necessity beliefs; negative emotions; patient-physician relationship and communication; perceived barriers; perceived behavioral control; perceived benefits; perceived seriousness	self-adjustment and experimentation with medication dose and frequency
13.3	Incompatible beliefs	Draw attention to discrepancies between current or past behavior and self-image, in order to create discomfort (includes ‘Cognitive dissonance’).	Draw attention to a doctor’s liberal use of blood transfusion and their self-identification as a proponent of evidence-based medical practice.	identity; perceived benefits; social context (support, influence, and stigma)
13.4	Valued self-identity	Advise the person to write or complete rating scales about a cherished value or personal strength as a means of affirming the person’s identity as part of a behavior change strategy (includes ‘Self-affirmation’).	Advise the person to write about their personal strengths before they receive a message advocating the behavior change.	identity; perceived barriers; social context (support, influence, and stigma)
13.5	Identity associated with changed behavior	Advise the person to construct a new self-identity as someone who ‘used to engage with the unwanted behavior’.	Ask the person to articulate their new identity as an ‘ex-smoker’.	identity
15.1	Verbal persuasion about capability	Tell the person that they can successfully perform the wanted behavior, arguing against self-doubts and asserting that they can and will succeed.	Tell the person that they can successfully increase their physical activity, despite their recent heart attack.	negative emotions; perceived behavioral control; self-efficacy
15.2	Mental rehearsal of successful performance	Advise to practice imagining performing the behavior successfully in relevant contexts.	Advise to imagine eating and enjoying a salad in a work canteen.	perceived behavioral control; self-efficacy
15.3	Focus on past success	Advise to think about or list previous successes in performing the behavior (or parts of it).	Advise to describe or list the occasions on which the person had ordered a non-alcoholic drink in a bar.	perceived behavioral control; self-efficacy
15.4	Self-talk	Prompt positive self-talk (aloud or silently) before and during the behavior.	Prompt the person to tell themselves that a walk will be energizing.	motivation; self-efficacy
