# Supplementary material for: Behavioral Nudging With Generative AI for Content Development in SMS Health Care Interventions: Case Study
Source: JMIR AI. 2024 Oct 15;3:e52974. doi: 10.2196/52974 (PMC11522651; doi:10.2196/52974)
Supplement: Multimedia Appendix 1 [file ai_v3i1e52974_app1.zip › Multimedia Appendix 1/data/cross_bcts.csv]

	BCT No	BCT Label	Messages
0	1.2	Problem solving	11
1	1.4	Action planning	12
2	2.3	Self-monitoring of behavior	6
3	3.1	Self-monitoring of outcome(s) of behavior	10
4	3.2	Feedback on outcome(s) of behavior	1
5	4.1	Social support (unspecified)	2
6	4.4	Social support (practical)	3
7	5.1	Social support (emotional)	7
8	5.2	Instruction on how to perform behavior	1
9	5.3	Information about antecedents	2
10	5.4	Re-attribution	1
11	5.6	Behavioral experiments	2
12	6.2	Information about health consequences	8
13	7.1	Salience of consequences	3
14	8.1	Information about social and environmental consequences	1
15	8.3	Monitoring of emotional consequences	2
16	8.4	Anticipated regret	3
17	8.6	Information about emotional consequences	2
18	8.7	Demonstration of the behavior	5
19	9.1	Social comparison	5
20	9.2	Information about others’ approval	5
21	11.2	Prompts/cues	3
22	11.3	Behavioral practice/rehearsal	2
23	12.1	Habit formation	3
24	12.2	Habit reversal	1
25	12.3	Generalization of target behavior	1
26	13.1	Graded tasks	4
27	13.2	Credible source	4
28	15.1	Pros and cons	9
29	15.3	Comparative imagining of future outcomes	12
30	15.4	Social reward	4
