# Supplementary material for: Behavioral Nudging With Generative AI for Content Development in SMS Health Care Interventions: Case Study
Source: JMIR AI. 2024 Oct 15;3:e52974. doi: 10.2196/52974 (PMC11522651; doi:10.2196/52974)
Supplement: Multimedia Appendix 1 [file ai_v3i1e52974_app1.zip › Multimedia Appendix 1/data/shared_bcts_list.csv]

BCT No	BCT Label	Messages
1.2	Problem solving	11
1.4	Action planning	12
2.3	Self-monitoring of behavior	6
3.1	Self-monitoring of outcome(s) of behavior	10
3.2	Feedback on outcome(s) of behavior	1
4.1	Social support (unspecified)	2
4.4	Social support (practical)	3
5.1	Social support (emotional)	7
5.2	Instruction on how to perform behavior	1
5.3	Information about antecedents	2
5.4	Re-attribution	1
5.6	Behavioral experiments	2
6.2	Information about health consequences	8
7.1	Salience of consequences	3
8.1	Information about social and environmental consequences	1
8.3	Monitoring of emotional consequences	2
8.4	Anticipated regret	3
8.6	Information about emotional consequences	2
8.7	Demonstration of the behavior	5
9.1	Social comparison	5
9.2	Information about others� approval	5
11.2	Prompts/cues	3
11.3	Behavioral practice/rehearsal	2
12.1	Habit formation	3
12.2	Habit reversal	1
12.3	Generalization of target behavior	1
13.1	Graded tasks	4
13.2	Credible source	4
15.1	Pros and cons	9
15.3	Comparative imagining of future outcomes	12
15.4	Social reward	4
